# Supplementary material for: Please Like Me: Facebook and Public Health Communication
Source: PLoS One. 2016 Sep 15;11(9):e0162765. doi: 10.1371/journal.pone.0162765 (PMC5025158; doi:10.1371/journal.pone.0162765)
Supplement: S1 Data — (XLSX) [file pone.0162765.s001.xlsx]

## Sheet: S1 Data
Page	Likes	Shares	Comments	post_type	SM_tech	Branding_elements	Celeb_sport	Mascots	Comps_prizes	Vouchers	Sponsorships	Authority	No_marketing
1	1728	483	74	1	3	1	0	1	0	0	0	0	0
1	476	21	8	4	6	0	0	0	0	0	0	1	0
1	636	169	41	2	1	0	0	0	0	0	1	0	0
1	1778	274	159	2	7	0	0	0	0	0	0	0	1
1	1710	653	110	1	1	1	0	1	0	0	0	0	0
1	1859	346	48	2	4	0	0	0	0	0	1	0	0
1	679	222	21	3	3	1	0	1	0	0	0	0	0
1	11877	10460	346	1	4	0	0	0	0	0	0	0	1
1	856	174	18	1	1	0	0	0	0	0	1	0	0
1	1004	259	15	1	1	0	1	0	0	0	0	0	0
1	2057	696	87	2	4	0	0	0	0	0	0	0	1
1	5342	1460	205	1	3	1	0	1	0	0	0	0	0
1	2956	956	38	1	4	0	0	0	0	0	1	0	0
1	978	421	14	3	3	1	0	1	0	0	0	0	0
1	825	44	10	1	7	0	1	0	0	0	1	0	0
1	3380	279	84	2	7	0	0	0	0	0	1	0	0
1	2897	673	111	1	4	1	1	0	0	0	0	0	0
1	693	148	30	2	1	0	0	0	0	0	1	0	0
1	799	85	10	1	7	1	0	0	0	0	1	0	0
1	1160	422	34	1	4	0	0	0	0	0	1	0	0
1	14939	7351	591	1	1	0	0	0	0	0	1	0	0
1	1697	277	67	1	7	0	0	0	0	0	0	0	1
1	2671	632	113	2	5	0	0	0	0	0	0	0	1
1	4111	640	63	1	1	1	0	1	0	0	0	0	0
1	406	66	5	5	1	1	0	0	0	0	1	0	0
1	202	539	123	1	3	1	0	1	0	0	0	0	0
1	4309	1760	45	1	5	0	0	0	0	0	1	0	0
1	2623	532	379	1	1	0	0	0	0	0	1	0	0
1	888	159	35	1	1	0	0	0	0	0	1	0	0
1	2262	789	67	1	3	1	0	1	0	0	0	0	0
1	1560	352	48	1	3	1	0	1	0	0	0	0	0
1	4213	1090	134	1	1	0	0	0	0	0	0	0	1
1	4220	219	104	1	7	1	0	0	0	0	0	0	0
1	2406	694	20	1	4	0	0	0	0	0	1	0	0
1	1947	820	68	1	1	0	0	0	0	0	1	0	0
1	9555	8173	520	1	1	1	0	0	0	0	0	0	0
1	2649	1036	103	3	3	1	0	1	0	0	0	0	0
1	1397	81	9	2	6	0	0	0	0	0	1	0	0
1	1962	1007	66	1	3	1	0	1	0	0	0	0	0
1	5991	528	124	2	7	0	0	0	0	1	1	0	0
1	761	367	37	3	3	1	0	1	0	0	0	0	0
1	527	89	11	1	1	1	0	1	0	0	0	0	0
1	2540	616	102	1	5	0	0	0	0	0	0	0	1
1	822	141	29	1	1	1	0	0	0	0	1	0	0
1	4710	995	172	1	3	1	0	1	0	0	0	0	0
1	2281	363	28	1	7	0	0	0	0	0	0	0	1
1	2762	1611	101	2	4	0	0	0	0	0	1	0	0
1	4236	719	324	2	7	0	0	0	0	0	0	0	1
1	1417	402	35	2	5	0	0	0	0	0	1	0	0
1	2237	409	70	3	1	1	0	0	0	0	1	0	0
1	2232	782	111	3	3	1	0	1	0	0	0	0	0
1	2765	1543	111	2	5	0	0	0	0	0	1	0	0
1	3582	436	106	1	7	0	1	0	0	0	0	0	0
1	4722	1734	188	1	3	1	0	1	0	0	0	0	0
1	5648	1879	299	1	3	0	0	0	0	0	0	0	1
1	8748	6388	380	3	3	1	0	1	0	0	0	0	0
1	1513	192	28	3	6	1	0	0	0	0	0	0	0
1	1743	169	9	1	6	1	0	0	0	0	0	0	0
1	8076	3643	80	1	4	1	0	0	0	0	1	0	0
1	1885	325	59	1	6	0	0	0	0	0	1	0	0
1	6020	4269	84	1	1	0	1	0	0	0	1	0	0
1	2798	596	42	1	6	0	0	0	0	0	1	0	0
1	1125	137	28	1	7	0	0	0	0	0	0	0	1
1	716	187	30	1	1	0	0	0	0	0	1	0	0
1	665	175	23	3	7	1	0	0	0	0	1	0	0
1	4200	880	199	1	6	0	0	0	0	0	0	1	0
1	1621	137	45	1	3	1	0	0	0	0	0	0	0
1	1849	372	56	1	7	0	1	0	0	0	0	0	0
1	122	55	8	1	1	0	1	0	0	0	0	0	0
1	147	17	10	1	6	0	0	0	0	0	1	0	0
1	2607	1562	51	3	2	0	0	0	0	0	0	0	1
1	3744	790	140	1	7	0	0	0	0	0	0	0	1
1	7361	1276	119	1	7	1	0	0	0	0	0	0	0
1	3764	1250	179	1	5	1	0	0	0	0	0	0	0
1	2957	253	66	1	6	0	0	0	0	0	0	0	1
1	4658	2494	322	3	2	1	0	0	0	0	0	0	0
1	835	41	51	1	6	1	0	0	0	0	0	0	0
1	2496	534	440	1	6	1	0	0	0	0	0	0	0
1	5692	1862	145	1	6	1	0	0	0	0	0	0	0
1	5342	2286	211	1	4	1	0	0	0	0	1	0	0
1	7497	2113	292	1	7	1	0	0	0	0	0	0	0
1	1276	110	91	1	6	1	0	0	0	0	0	0	0
1	906	69	13	1	6	1	0	0	0	0	1	0	0
1	3630	473	37	1	3	0	0	0	0	0	1	0	0
1	1789	579	87	3	7	1	0	0	0	0	0	0	0
1	7036	624	149	1	7	0	0	0	0	0	0	0	1
1	6152	2192	156	1	1	0	0	0	0	0	0	0	1
1	910	275	24	1	4	0	0	0	0	0	0	0	1
1	2652	199	64	1	6	1	0	0	0	0	0	0	0
1	394	36	9	1	6	1	0	0	0	0	0	0	0
1	7237	5087	401	3	1	1	0	0	0	0	0	0	0
1	2176	250	31	1	5	1	0	0	0	0	0	0	0
1	1356	567	30	1	5	0	0	0	0	0	0	0	1
1	2109	172	50	1	7	0	0	0	0	0	0	0	1
1	2071	609	59	3	1	1	0	0	0	0	0	0	0
1	1793	258	25	1	1	1	0	0	0	0	0	0	0
1	3458	820	145	1	4	0	0	0	0	0	0	0	1
1	4900	344	149	1	6	1	0	0	0	0	1	0	0
1	3032	717	190	3	7	1	0	0	0	0	0	0	0
1	489	62	9	1	6	0	0	0	0	0	1	0	0
1	1086	240	63	1	5	0	0	0	0	0	0	0	1
1	278	54	8	1	5	0	0	0	0	0	1	1	0
1	371	92	24	1	6	0	0	0	0	0	1	0	0
1	1251	136	282	1	1	1	0	0	0	0	1	0	0
1	1384	166	29	1	1	1	0	0	0	0	0	0	0
1	2006	512	19	1	5	0	0	0	0	0	0	0	1
1	1721	126	103	1	6	1	0	0	0	0	0	0	0
1	1702	611	42	1	3	1	0	1	0	0	0	0	0
1	1156	155	21	1	6	0	0	0	0	0	0	0	1
1	160	20	21	1	7	0	0	0	0	0	1	0	0
1	4949	0	45	4	6	0	0	0	0	0	1	0	0
1	13556	718	794	4	6	0	0	0	0	0	0	1	0
1	5162	1938	120	2	5	0	0	0	0	0	1	0	0
1	5202	1313	281	1	5	0	0	0	0	0	0	0	1
1	3332	1079	194	2	4	0	0	0	0	0	1	0	0
1	1114	100	24	1	7	0	0	0	0	0	0	0	1
1	6212	1089	235	2	5	1	0	0	0	0	0	0	0
1	653	226	20	1	1	0	0	0	0	0	1	0	0
1	2368	443	125	2	6	0	0	0	0	0	1	0	0
1	1028	155	15	2	1	0	0	0	0	0	1	0	0
1	1734	524	58	1	1	1	0	0	0	0	1	0	0
1	2955	426	103	1	7	0	0	0	0	0	0	0	1
1	655	38	18	1	7	0	0	0	0	0	1	0	0
1	5660	1081	611	2	5	0	0	0	0	0	0	0	1
1	1229	312	42	2	5	0	0	0	0	0	0	0	1
1	4208	639	229	1	6	1	0	0	0	1	1	0	0
1	1246	93	21	1	7	1	0	0	0	0	0	0	0
1	1766	260	34	1	7	1	0	0	0	0	1	0	0
1	2036	434	26	4	1	0	0	0	0	0	0	0	1
1	7008	1676	158	2	5	0	0	0	0	0	0	0	1
1	3717	2037	63	1	5	0	0	0	0	0	0	0	1
1	3150	1365	308	1	4	0	0	0	0	0	0	0	1
1	4984	3953	219	1	1	1	0	0	0	0	1	0	0
1	1386	166	29	1	1	1	0	0	0	0	1	0	0
1	609	77	10	1	1	0	0	0	0	0	1	0	0
1	965	295	15	2	5	0	0	0	0	0	0	0	1
1	1773	61	64	1	1	1	0	0	0	0	0	0	0
1	3563	1272	77	2	5	0	0	0	0	0	0	0	1
1	220	30	18	1	1	1	0	0	0	0	1	0	0
1	406	244	28	1	6	1	0	0	0	0	0	0	0
1	988	511	142	1	3	0	0	0	0	0	1	0	0
1	4126	719	127	1	7	0	0	0	0	0	1	0	0
1	4246	940	162	4	5	0	0	0	0	0	1	0	0
1	1880	123	45	1	7	0	0	0	0	0	1	0	0
1	3133	403	70	1	7	0	0	0	0	0	0	0	1
1	1365	82	25	2	6	0	0	0	0	0	1	0	0
1	3907	397	148	1	7	1	0	0	0	0	0	0	0
1	7813	2256	292	1	4	0	1	0	0	0	0	0	0
1	1915	406	20	1	5	0	0	0	0	0	0	0	1
1	4837	1114	167	4	5	0	0	0	0	0	1	0	0
1	1881	675	56	1	1	0	0	0	0	0	1	0	0
1	2181	220	57	1	7	0	0	0	0	0	1	1	0
1	2624	238	154	4	7	0	0	0	0	0	0	0	1
1	1909	364	14	1	5	0	0	0	0	0	0	0	1
1	8688	6684	157	1	5	0	0	0	0	0	1	0	0
1	4853	1958	78	4	1	0	0	0	0	0	1	0	0
1	2107	321	22	1	6	1	0	0	0	0	0	0	0
1	2745	720	96	1	6	1	0	0	0	0	1	0	0
1	1740	225	32	1	6	0	0	0	0	0	1	0	0
1	4952	1342	87	1	7	0	0	0	0	0	0	0	1
1	981	190	26	1	3	0	0	0	0	0	1	0	0
1	133419	379828	5934	1	4	0	0	0	0	0	1	0	0
1	1515	308	15	1	7	1	0	0	0	0	0	0	0
1	1224	126	18	4	6	1	0	0	0	0	0	0	0
1	1536	74	6	1	6	0	1	1	0	0	1	0	0
1	1688	249	42	1	7	0	0	0	0	0	0	0	1
1	15914	2793	234	1	1	0	0	0	0	0	0	0	1
1	2240	274	85	1	7	1	0	0	0	0	0	0	0
1	1454	159	38	1	7	0	0	0	0	0	1	0	0
1	3759	930	99	1	7	0	0	0	0	0	0	0	1
1	783	89	17	1	7	0	0	0	0	0	0	0	1
1	7554	3945	147	1	1	0	0	0	0	0	1	0	0
1	12874	17096	403	4	5	0	0	0	0	0	0	0	1
1	1965	218	20	1	7	1	0	0	0	0	0	0	0
2	30	7	0	2	4	0	0	0	0	0	0	0	1
2	65	3	1	1	7	1	1	0	0	0	0	0	0
2	24	6	0	1	6	1	0	0	0	0	0	1	0
2	82	3	1	3	7	1	0	0	0	0	0	1	0
2	63	0	1	1	7	1	0	0	0	0	1	0	0
2	154	153	4	1	1	1	0	0	0	0	0	0	0
2	194	92	17	2	7	0	0	0	0	0	0	0	1
2	296	158	9	1	7	1	0	0	0	0	0	0	0
2	27	11	1	2	4	0	0	0	0	0	0	0	1
2	24	3	0	1	4	1	0	0	0	0	0	0	0
2	23	0	1	2	4	0	0	0	0	0	0	0	1
2	73	37	0	1	4	1	0	0	0	0	0	0	0
2	74	14	1	1	4	1	0	0	0	0	0	0	0
2	53	2	4	3	7	1	0	0	0	0	0	0	0
2	24	7	4	1	1	1	0	0	0	0	0	0	0
2	58	31	0	1	6	1	0	0	0	0	0	0	0
2	82	36	4	1	4	1	0	0	0	0	0	0	0
2	40	2	4	2	7	1	0	0	0	0	0	0	0
2	49	14	3	1	1	1	0	0	0	0	0	0	0
2	42	18	4	1	1	1	0	0	0	0	0	0	0
2	185	66	3	1	1	1	0	0	0	0	0	0	0
2	37	14	0	1	4	1	0	0	0	0	0	0	0
2	39	2	5	2	6	0	0	0	0	0	0	0	1
2	163	119	6	1	6	1	0	0	0	0	0	0	0
2	79	53	2	1	4	1	0	0	0	0	0	0	0
2	14	0	3	3	7	1	0	0	0	0	0	0	0
2	51	33	0	1	4	1	0	0	0	0	0	0	0
2	209	39	8	2	6	0	0	0	0	0	0	0	1
2	38	28	5	1	1	1	0	0	0	0	0	0	0
2	40	0	3	3	7	1	0	0	0	0	0	0	0
2	40	0	3	3	7	1	0	0	0	0	0	0	0
2	193	105	0	1	6	1	0	0	0	0	0	0	0
2	12	4	1	1	4	1	0	0	0	0	0	0	0
2	7	1	0	1	4	1	0	0	0	0	0	0	0
2	31	0	1	2	6	0	0	0	0	0	0	0	1
2	82	21	21	2	6	0	0	0	0	0	0	0	1
2	2	0	0	2	4	0	0	0	0	0	0	0	1
2	102	34	8	1	4	1	0	0	0	0	0	0	0
2	62	1	8	2	6	0	0	0	0	0	0	0	1
2	14	3	0	1	4	1	0	0	0	0	0	0	0
2	22	3	0	1	6	1	1	0	0	0	0	0	0
2	50	33	0	1	4	1	0	0	0	0	0	0	0
2	7	0	0	2	7	0	0	0	0	0	0	0	1
2	16	2	0	1	3	1	0	0	0	0	0	0	0
2	9	0	0	2	4	0	0	0	0	0	0	0	1
2	11	3	1	1	1	1	0	0	0	0	0	0	0
2	58	11	2	1	6	1	0	0	0	0	0	0	0
2	3	1	0	1	4	1	0	0	0	0	0	0	0
2	38	3	3	2	7	0	0	0	0	0	0	0	1
2	49	33	0	1	1	1	0	0	0	0	0	0	0
2	24	13	0	2	4	0	0	0	0	0	0	0	1
2	75	21	1	1	6	0	0	0	0	0	0	0	1
2	14	5	1	1	6	1	0	0	0	0	0	0	0
2	23	1	4	2	6	0	0	0	0	0	0	0	1
2	21	2	1	2	6	0	0	0	0	0	0	0	1
2	31	0	0	2	6	0	0	0	0	0	0	0	1
2	22	1	0	1	1	0	0	0	0	0	0	0	1
2	26	14	0	2	4	0	0	0	0	0	0	0	1
2	18	0	0	2	6	0	0	0	0	0	0	0	1
2	17	5	1	1	6	0	0	0	0	0	0	0	1
2	4	3	1	1	1	1	0	0	0	0	0	0	0
2	136	35	5	2	6	0	0	0	0	0	0	0	1
2	39	18	3	1	4	1	0	0	0	0	0	0	0
2	27	5	0	1	7	1	0	0	0	0	0	0	0
2	17	0	0	1	7	1	0	0	0	0	0	0	0
2	33	2	2	2	6	0	0	0	0	0	0	0	1
2	43	18	0	1	4	1	0	0	0	0	0	0	0
2	49	13	3	2	6	0	0	0	0	0	0	0	1
2	36	21	0	1	1	1	0	0	0	0	0	0	0
2	15	3	0	1	7	1	0	0	0	0	0	0	0
2	18	15	4	1	4	1	0	0	0	0	0	0	0
2	14	0	1	2	4	0	0	0	0	0	0	0	1
2	34	14	1	1	1	1	0	0	0	0	0	0	0
2	18	0	0	1	7	1	0	0	0	0	1	0	0
2	187	61	3	1	6	0	0	0	0	0	0	0	1
2	22	0	5	2	4	0	0	0	0	0	0	0	1
2	14	2	1	1	7	1	0	0	0	0	0	0	0
2	14	2	1	1	7	1	0	0	0	0	0	0	0
2	31	1	4	1	7	0	0	0	0	0	0	0	1
2	48	15	2	1	4	1	0	0	0	0	0	0	0
2	41	18	8	2	4	0	0	0	0	0	0	0	1
2	32	12	1	1	5	1	0	0	0	0	0	0	0
2	51	11	1	1	6	1	0	0	0	0	0	0	0
2	7	1	3	1	4	1	0	0	0	0	0	0	0
2	21	0	0	1	6	1	0	0	0	1	0	0	0
2	52	29	1	1	5	1	0	0	0	0	0	0	0
2	47	12	1	1	7	0	0	0	0	0	0	0	1
2	59	30	0	1	1	1	0	0	0	0	0	0	0
2	43	30	8	2	1	0	0	0	0	0	0	0	1
2	26	4	0	1	6	1	0	0	0	0	0	0	0
2	14	2	0	1	7	0	0	0	0	0	0	0	1
2	277	18	5	1	1	1	0	0	0	0	0	0	0
2	13	2	2	1	5	0	0	0	0	0	0	0	1
2	5	1	0	1	6	1	0	0	0	0	0	0	0
2	16	3	0	1	6	1	0	0	0	0	0	0	0
2	49	12	0	1	6	1	0	0	0	0	0	0	0
2	36	4	2	1	6	1	0	0	0	0	0	0	0
2	52	21	3	3	6	1	0	0	0	0	0	0	0
2	49	17	3	1	4	1	0	0	0	0	0	0	0
2	10	6	0	1	6	1	0	0	0	0	0	0	0
2	29	4	0	1	5	1	0	0	0	0	0	0	0
2	84	25	5	1	6	1	0	0	0	0	0	0	0
2	26	5	1	1	6	1	0	0	0	0	0	0	0
2	34	36	11	2	1	0	0	0	0	0	0	0	1
2	21	3	3	1	6	1	0	0	0	0	0	0	0
2	242	112	1	1	6	1	0	0	0	0	0	0	0
2	139	59	15	2	6	0	0	0	0	0	0	0	1
2	27	12	1	1	6	1	0	0	0	0	0	0	0
2	57	14	5	2	6	1	0	0	0	0	0	0	0
2	19	2	0	1	1	1	0	0	0	0	0	0	0
2	24	4	0	1	6	1	0	0	0	0	0	0	0
2	16	2	0	2	7	0	0	0	0	0	0	0	1
2	37	14	0	1	7	1	0	0	0	0	0	0	0
2	17	2	0	1	7	0	0	0	0	0	0	0	1
2	67	12	8	2	7	0	0	0	0	0	0	0	1
2	16	12	0	1	6	1	0	0	0	0	0	0	0
2	35	18	1	1	7	0	0	0	0	0	0	0	1
2	53	16	5	1	7	1	0	0	0	0	0	0	0
2	13	2	0	1	7	1	0	0	0	0	1	0	0
2	44	18	1	2	6	0	0	0	0	0	0	0	1
2	39	12	0	1	6	1	0	0	0	0	0	0	0
2	10	2	0	2	6	0	0	0	0	0	0	0	1
2	210	42	0	1	6	0	0	0	0	0	0	0	1
2	30	16	3	1	4	0	0	0	0	0	0	0	1
2	54	43	6	1	4	1	0	0	0	0	0	0	0
2	54	18	1	1	6	0	0	0	0	0	0	0	1
2	17	0	0	2	6	0	0	0	0	0	0	0	1
2	25	11	0	2	6	1	0	0	0	0	0	0	0
2	33	11	0	2	4	0	0	0	0	0	0	0	1
2	187	34	3	1	6	1	0	0	0	0	0	0	0
2	27	4	0	1	5	1	0	0	0	0	0	0	0
2	12	2	0	1	1	1	0	0	0	0	0	0	0
2	231	99	15	1	4	1	0	0	0	0	0	0	0
2	57	2	2	2	7	0	0	0	0	0	0	0	1
2	14	2	0	2	4	0	0	0	0	0	0	0	1
2	27	0	1	1	7	1	0	0	0	0	0	0	0
2	13	0	0	2	6	0	0	0	0	0	1	0	0
2	23	5	0	1	7	1	0	0	0	0	0	0	0
2	45	16	0	1	6	1	0	0	0	0	0	0	0
2	41	11	0	1	6	1	0	0	0	0	0	0	0
2	20	0	0	1	7	1	1	0	0	0	0	0	0
2	73	33	2	1	1	1	0	0	0	0	0	0	0
2	33	12	1	1	4	1	0	0	0	0	0	0	0
2	148	17	7	1	7	1	0	0	0	0	0	0	0
2	28	3	3	1	7	1	0	0	0	0	0	0	0
2	3	1	0	1	1	0	0	0	0	0	1	0	0
2	14	1	0	1	7	1	0	0	0	0	1	0	0
2	81	15	3	2	7	0	0	0	0	0	0	0	1
2	15	2	3	1	6	1	0	0	0	0	0	0	0
2	24	2	0	2	6	0	0	0	0	0	0	0	1
2	80	5	0	1	6	0	0	0	0	0	0	0	1
2	23	0	5	2	6	0	0	0	0	0	0	0	1
2	8	2	0	1	1	1	0	0	0	0	0	0	0
2	35	12	1	2	6	0	0	0	0	0	0	0	1
2	8	1	1	1	6	0	0	0	0	0	1	0	0
2	76	1	2	1	7	1	0	0	0	0	0	0	0
2	26	2	7	1	6	1	0	0	0	0	0	0	0
2	11	2	0	1	4	1	0	0	0	0	0	0	0
2	9	0	1	1	6	1	0	0	0	0	0	0	0
2	29	1	0	1	7	1	0	0	0	0	0	1	0
2	22	2	0	1	7	1	0	0	0	0	1	0	0
2	391	70	39	1	6	1	0	0	0	0	0	0	0
2	13	3	0	1	5	0	0	0	0	0	1	0	0
2	55	14	4	2	6	0	0	0	0	0	0	0	1
2	272	49	15	2	6	0	0	0	0	0	0	0	1
2	763	130	11	1	6	1	0	0	0	0	0	0	0
2	50	22	1	1	4	1	0	0	0	0	0	0	0
2	466	46	32	1	6	0	0	0	0	0	0	0	1
2	93	22	0	1	6	1	0	0	0	0	0	0	0
2	102	2	0	2	6	0	0	0	0	0	0	0	1
2	23	1	0	2	7	0	0	0	0	0	0	0	1
2	58	25	5	2	6	0	0	0	0	0	0	0	1
2	24	3	0	1	4	1	0	0	0	0	0	0	0
2	412	54	7	1	7	1	0	0	0	0	0	0	0
2	33	20	2	2	4	0	0	0	0	0	0	0	1
2	28	1	0	1	7	1	1	0	0	0	0	0	0
2	238	51	11	1	6	0	0	0	0	0	0	1	0
2	22	1	1	1	6	1	0	0	0	0	0	0	0
2	62	14	1	1	7	1	1	0	0	0	0	0	0
2	15	2	0	2	4	0	0	0	0	0	0	0	1
2	43	6	1	2	7	0	0	0	0	0	0	0	1
2	11	0	1	2	7	0	0	0	0	0	0	0	1
2	13	3	1	1	6	0	0	0	0	0	1	0	0
2	27	1	0	1	1	1	0	0	0	0	0	1	0
2	60	3	7	1	7	1	0	0	0	0	0	0	0
2	324	37	0	1	6	0	0	0	0	0	0	0	1
2	13	2	0	2	5	0	0	0	0	0	0	0	1
2	29	12	3	1	1	0	0	0	0	0	0	0	1
2	39	17	3	1	6	1	0	0	0	0	0	0	0
2	30	6	0	1	1	1	0	0	0	0	0	0	0
2	48	13	0	2	6	0	0	0	0	0	0	0	1
2	34	2	3	1	7	1	0	0	0	0	0	0	0
2	45	0	0	1	7	1	1	0	0	0	0	0	0
2	9	1	1	1	1	0	0	0	0	0	0	0	1
2	101	44	11	2	6	0	0	0	0	0	0	0	1
2	19	2	0	1	7	1	1	0	0	0	0	0	0
2	100	36	7	2	6	0	0	0	0	0	0	0	1
2	9	4	0	2	6	0	0	0	0	0	0	0	1
2	21	1	0	1	4	0	0	0	0	0	0	0	1
2	21	0	3	1	7	1	0	0	0	0	0	0	0
2	32	0	0	1	7	0	1	0	0	0	0	0	0
2	21	1	0	1	7	1	0	0	0	0	0	0	0
2	16	1	0	1	6	1	0	0	0	0	0	0	0
2	20	14	0	2	4	0	0	0	0	0	0	0	1
2	44	22	3	1	4	0	0	0	0	0	0	0	1
2	7	2	0	2	6	0	0	0	0	0	0	0	1
2	19	5	0	2	7	0	1	0	0	0	0	0	0
2	169	34	2	2	7	0	1	0	0	0	0	0	0
2	34	0	2	2	4	0	0	0	0	0	0	0	1
2	6	0	0	1	7	0	1	0	0	0	0	0	0
2	83	28	4	2	6	0	0	0	0	0	0	1	0
2	16	7	0	1	1	0	0	0	0	0	1	0	0
2	20	1	0	2	7	0	0	0	0	0	1	0	0
2	25	7	0	1	6	1	0	0	0	0	0	0	0
2	77	13	2	1	6	0	0	0	0	0	0	0	1
2	20	2	0	1	6	1	0	0	0	0	0	0	0
2	47	2	2	1	7	0	0	0	0	0	0	0	1
2	104	71	8	2	1	0	0	0	0	0	0	0	1
2	18	3	0	1	7	1	0	0	0	0	0	0	0
2	7	2	0	1	6	1	0	0	0	0	0	0	0
2	33	2	0	1	4	0	0	0	0	0	0	0	1
2	15	2	0	1	7	1	0	0	0	0	0	0	0
2	23	3	0	2	6	0	0	0	0	0	0	0	1
2	16	2	0	1	7	1	0	0	0	0	0	0	0
2	16	2	0	2	4	0	0	0	0	0	0	0	1
2	30	2	7	1	6	1	0	0	0	0	0	0	0
2	23	2	2	2	4	0	0	0	0	0	0	0	1
2	18	2	2	1	5	1	0	0	0	0	0	0	0
2	111	16	1	2	7	0	1	0	0	0	0	0	0
2	30	5	0	1	1	1	0	0	0	0	0	0	0
2	12	0	1	1	4	1	0	0	0	0	0	0	0
2	197	0	14	1	7	0	0	0	0	0	0	0	1
2	22	0	0	3	7	1	0	0	0	0	0	0	0
2	20	3	3	1	6	1	0	0	0	0	0	0	0
2	71	19	10	1	6	1	0	0	0	0	0	0	0
2	24	3	2	2	4	0	0	0	0	0	0	0	1
2	17	0	2	2	7	0	0	0	0	0	0	0	1
2	47	5	2	1	6	1	0	0	0	0	0	0	0
2	12	1	0	1	1	1	0	0	0	0	0	0	0
2	15	0	0	1	7	1	0	0	0	0	0	0	0
2	19	0	0	1	7	0	0	0	0	0	1	0	0
2	14	1	1	2	4	0	0	0	0	0	0	0	1
2	23	4	0	1	6	1	0	0	0	0	0	0	0
2	24	15	1	1	1	1	1	0	0	0	0	0	0
2	19	1	0	1	6	0	0	0	0	0	0	0	1
2	45	2	2	2	6	0	0	0	0	0	0	0	1
2	278	104	5	1	6	1	0	0	0	0	0	0	0
2	19	1	1	2	6	0	0	0	0	0	0	0	1
2	17	2	4	1	6	1	0	0	0	0	0	0	0
2	23	0	1	1	7	1	0	0	0	0	1	0	0
2	24	3	0	1	6	1	0	0	0	0	0	0	0
2	116	287	12	2	6	0	0	0	0	0	0	0	1
2	22	3	0	1	6	1	0	0	0	0	0	0	0
2	33	11	0	1	6	0	0	0	0	0	0	0	1
2	65	35	2	1	4	0	0	0	0	0	0	0	1
2	44	1	2	1	6	0	0	0	0	0	0	0	1
2	18	6	2	1	1	1	0	0	0	0	0	0	0
2	26	1	0	2	6	0	0	0	0	0	0	0	1
2	28	12	0	1	7	0	0	0	0	0	0	0	1
2	7	0	0	2	6	0	0	0	0	0	0	0	1
2	32	46	1	1	4	1	0	0	0	0	0	0	0
2	5	0	0	1	1	1	0	0	0	0	0	0	0
2	45	4	0	1	6	1	0	0	0	0	0	0	0
2	105	212	3	2	5	0	0	0	0	0	0	0	1
2	73	29	12	1	6	1	0	0	0	0	0	0	0
2	104	4	0	2	6	0	0	0	0	0	0	0	1
2	31	22	2	1	4	0	0	0	0	0	0	0	1
2	20	4	0	1	6	0	0	0	0	0	0	1	0
2	154	43	14	1	6	1	0	0	0	0	0	0	0
2	33	1	4	2	6	0	0	0	0	0	0	0	1
2	25	2	3	1	6	1	0	0	0	0	0	0	0
2	38	18	7	2	7	0	0	0	0	0	0	0	1
2	42	12	2	1	6	1	0	0	0	0	0	0	0
2	81	35	31	1	6	1	0	0	0	0	0	0	0
2	310	137	69	1	5	0	0	0	0	0	0	0	1
2	10	0	0	1	1	1	0	0	0	0	0	0	0
2	23	0	0	1	7	1	0	0	0	0	1	0	0
2	34	0	0	1	4	1	0	0	0	0	0	0	0
2	24	4	0	1	4	1	0	0	0	0	0	0	0
2	14	1	1	1	6	1	0	0	0	0	0	0	0
2	149	63	4	1	6	1	0	0	0	0	0	0	0
2	61	2	5	2	6	0	0	0	0	0	0	0	1
2	63	25	4	1	1	1	0	0	0	0	0	0	0
2	36	1	0	1	7	0	0	0	0	0	0	0	1
2	49	15	0	1	6	1	0	0	0	0	0	0	0
2	56	4	5	1	6	0	0	0	0	0	0	0	1
2	8	6	0	2	6	0	0	0	0	0	0	0	1
2	234	91	3	1	6	1	0	0	0	0	0	0	0
2	7	3	1	2	6	0	0	0	0	0	0	0	1
2	19	0	0	2	6	0	0	0	0	0	0	0	1
2	49	11	0	1	7	1	0	0	0	0	0	0	0
2	77	56	4	2	6	0	0	0	0	0	0	0	1
2	2	0	0	2	6	0	0	0	0	0	0	0	1
2	91	35		1	4	1	0	0	0	0	0	0	0
2	46	17	0	1	6	1	0	0	0	0	0	0	0
2	26	12	0	1	7	1	0	0	0	0	0	0	0
2	15	1	0	1	6	1	0	0	0	0	0	0	0
2	95	28	4	1	7	1	0	0	0	0	0	0	0
2	47	20	0	1	4	1	0	0	0	0	0	0	0
2	229	526	2	1	4	1	0	0	0	0	0	0	0
2	159	111	0	1	6	0	0	0	0	0	0	0	1
2	64	15	0	1	4	1	0	0	0	0	0	0	0
2	237	18	3	1	7	1	0	0	0	0	0	0	0
2	31	1	1	1	4	1	0	0	0	0	0	0	0
2	4	5	0	2	4	0	0	0	0	0	0	0	1
2	38	3	2	1	7	0	0	0	0	0	0	0	1
2	28	6	1	1	7	1	0	0	0	0	0	0	0
2	30	16	0	1	1	1	0	0	0	0	0	0	0
2	40	2	0	1	1	1	0	0	0	0	0	0	0
2	37	12	0	1	4	1	0	0	0	0	0	0	0
2	13	2	1	2	6	0	0	0	0	0	0	0	1
2	62	18	0	1	1	1	0	0	0	0	0	0	0
2	72	1	6	1	7	0	0	0	0	0	0	0	1
2	111	5	1	1	7	1	0	0	0	0	0	0	0
2	71	28	0	1	1	0	0	0	0	0	0	0	1
2	31	11	0	1	6	1	0	0	0	0	0	0	0
2	97	29	0	1	6	1	0	0	0	0	0	0	0
2	6	0	1	2	6	0	0	0	0	0	0	0	1
2	30	1	0	2	6	0	0	0	0	0	0	0	1
2	24	1	0	2	7	0	0	0	0	0	0	0	1
2	21	4	0	1	6	1	0	0	0	0	0	0	0
2	27	1	0	1	6	1	0	0	1	0	0	0	0
2	32	3	0	1	7	0	0	0	0	0	0	0	1
2	23	3	0	1	7	1	0	0	0	0	0	0	0
2	45	12	2	1	4	1	0	0	0	0	0	0	0
2	38	39	2	1	7	1	0	0	0	0	0	0	0
2	21	2	0	2	6	0	0	0	0	0	0	0	1
2	76	3	1	1	6	1	0	0	0	0	0	0	0
2	34	2	1	1	7	0	0	0	0	0	0	0	1
2	36	5	0	1	5	1	0	0	0	0	0	0	0
2	45	2	1	1	7	1	0	0	0	0	0	1	0
2	32	3	2	1	7	0	0	0	0	0	0	0	1
2	46	12	0	1	4	1	0	0	0	0	0	0	0
2	33	16	0	1	5	1	0	0	0	0	0	0	0
2	61	20	1	1	4	1	0	0	0	0	0	0	0
2	62	18	0	1	6	1	0	0	0	0	0	0	0
2	19	4	1	2	6	0	0	0	0	0	0	0	1
2	80	19	0	1	6	1	0	0	0	0	0	0	0
2	21	6	3	1	3	1	0	0	0	0	0	0	0
2	19	6	1	1	1	0	0	0	0	0	0	0	1
2	14	2	0	1	7	1	0	0	0	0	0	0	0
2	51	1	2	1	7	0	0	0	0	0	0	0	1
2	13	4	1	2	6	0	0	0	0	0	0	0	1
2	33	16	0	1	4	1	0	0	0	0	0	0	0
2	60	20	0	2	7	0	0	0	0	0	0	0	1
2	22	7	13	1	6	0	0	0	0	0	0	0	1
2	16	5	0	1	6	1	0	0	0	0	0	0	0
2	24	1	0	1	6	0	0	0	0	0	0	0	1
2	34	20	4	1	4	0	0	0	0	0	0	0	1
2	29	19	0	1	4	1	0	0	0	0	0	0	0
2	63	1	0	1	6	1	0	0	0	0	0	0	0
2	99	3	0	1	6	1	0	0	0	0	0	0	0
2	34	0	0	1	7	1	0	0	0	0	0	0	0
2	20	4	0	1	5	1	0	0	0	0	0	0	0
2	93	17	0	1	6	1	0	0	0	0	0	0	0
2	121	17	4	2	7	0	0	0	0	0	0	0	1
2	17	1	0	1	7	1	0	0	0	0	1	0	0
2	16	0	0	1	1	0	0	0	0	0	0	0	1
2	17	4	0	1	6	0	0	0	0	0	0	1	0
2	21	2	1	1	7	0	0	0	0	0	0	0	1
2	14	0	0	1	7	1	0	0	0	0	1	0	0
2	8	1	0	1	1	1	0	0	0	0	0	0	0
2	419	28	11	1	7	0	0	0	0	0	0	0	1
2	14	1	0	1	6	0	0	0	0	0	0	0	1
2	27	15	0	2	1	0	0	0	0	0	0	0	1
2	17	0	1	3	7	0	0	0	0	0	0	1	0
2	24	2	0	1	7	1	0	0	0	0	1	0	0
2	33	24	3	1	1	1	0	0	0	0	0	0	0
2	27	1	0	2	6	0	0	0	0	0	0	0	1
2	41	1	0	2	6	0	0	0	0	0	0	0	1
2	49	1	3	1	5	1	0	0	0	0	0	0	0
2	26	1	0	1	7	1	0	0	0	0	1	0	0
2	32	13	0	1	4	1	0	0	0	0	0	0	0
2	20	0	0	2	6	0	1	0	0	0	0	0	0
2	48	3	0	1	7	1	0	0	0	0	0	0	0
2	41	0	0	2	7	0	0	0	0	0	0	0	1
2	39	2	2	1	6	0	0	0	0	0	0	0	1
2	136	19	3	1	4	1	0	0	0	0	0	0	0
2	221	54	3	1	6	0	0	0	0	0	0	0	1
2	12	1	0	1	6	0	0	0	0	0	0	0	1
2	12	1	0	1	4	0	0	0	0	0	0	0	1
2	37	0	0	1	7	0	0	0	0	0	0	0	1
2	123	15	1	1	6	1	0	0	0	0	0	0	0
2	27	2	1	1	4	0	0	0	0	0	0	0	1
2	10	2	4	1	4	0	0	0	0	0	0	0	1
2	49	0	0	1	7	0	0	0	0	0	0	0	1
2	17	2	0	1	1	1	0	0	0	0	0	0	0
2	21	30	1	1	4	1	0	0	0	0	1	0	0
2	69	55	7	3	7	1	0	0	0	0	0	0	0
2	17	3	1	1	7	1	0	0	0	0	0	0	0
2	77	3	0	1	7	1	0	0	0	0	0	0	0
2	38	1	0	1	6	0	0	0	0	0	0	0	1
2	13	0	0	1	7	1	0	0	0	0	0	0	0
2	25	4	1	1	7	1	0	0	0	0	0	0	0
2	28	12	1	1	4	1	0	0	0	0	1	0	0
2	49	3	0	1	7	1	1	0	0	0	0	0	0
2	28	2	1	2	6	0	0	0	0	0	0	1	0
2	123	89	8	3	7	1	0	0	0	0	0	0	0
2	99	12	4	1	7	1	0	0	0	0	0	0	0
2	103	24	2	1	6	1	0	0	0	0	0	0	0
2	14	4	0	2	6	0	0	0	0	0	0	0	1
2	92	43	0	1	6	1	0	0	0	0	0	0	0
2	9	0	0	2	7	0	0	0	0	0	0	0	1
2	31	4	0	1	6	1	0	0	0	0	0	0	0
2	69	2	5	1	7	1	0	0	0	0	0	0	0
2	14	2	0	1	4	1	0	0	0	0	0	0	0
2	29	6	2	2	7	0	1	0	0	0	0	0	0
2	24	11	0	1	7	1	0	0	0	0	0	0	0
2	12	0	0	2	7	0	0	0	0	0	0	0	1
2	30	3	0	1	7	1	0	0	0	0	0	0	0
2	278	125	5	1	6	0	0	0	0	0	0	0	1
2	76	15	4	1	7	1	0	0	0	0	0	0	0
2	30	17	3	1	7	1	0	0	0	0	0	0	0
2	21	11	1	1	7	0	0	0	0	0	0	0	1
2	46	14	3	1	4	1	0	0	0	0	0	0	0
2	58	16	0	3	4	0	0	0	0	0	0	0	1
2	45	4	0	2	4	0	0	0	0	0	0	0	1
2	5	1	0	2	1	0	0	0	0	0	0	0	1
2	24	0	0	1	7	1	0	0	0	0	1	0	0
2	49	12	1	1	7	1	0	0	0	0	0	0	0
2	37	2	0	2	6	0	0	0	0	0	0	0	1
2	35	2	4	1	4	1	0	0	0	0	0	0	0
2	17	1	1	2	6	0	0	0	0	0	0	0	1
2	15	2	0	1	6	1	0	0	0	0	0	0	0
2	64	37	4	2	4	0	0	0	0	0	0	0	1
2	86	5	5	2	7	0	1	0	0	0	0	0	0
2	48	12	4	1	7	1	0	0	0	0	1	0	0
2	30	2	1	1	1	1	0	0	0	0	0	0	0
2	108	3	6	1	6	1	0	0	0	0	0	0	0
2	62	20	1	1	7	1	0	0	0	0	0	0	0
2	123	1	4	1	7	1	0	0	0	0	0	0	0
2	69	17	1	1	6	0	0	0	0	0	0	0	1
2	8	0	0	3	7	0	0	0	0	0	0	0	1
2	44	2	1	1	1	1	0	0	0	0	0	0	0
2	63	17	5	1	4	1	0	0	0	0	0	0	0
2	35	1	0	1	7	0	0	0	0	0	0	0	1
2	12	0	0	1	7	0	1	0	0	0	0	0	0
2	62	31	1	1	4	1	0	0	0	0	0	0	0
2	27	24	1	2	6	0	0	0	0	0	0	0	1
2	19	14	3	1	4	1	0	0	0	0	0	0	0
2	58	12	11	1	7	1	0	0	0	0	0	0	0
2	12	0	0	2	6	0	0	0	0	0	0	0	1
2	242	125	5	1	6	0	0	0	0	0	0	0	1
2	33	16	5	1	4	1	0	0	0	0	0	0	0
2	75	15	0	1	7	0	0	0	0	0	0	0	1
2	22	0	0	2	7	0	0	0	0	0	0	0	1
2	14	0	0	1	6	0	0	0	0	0	0	0	1
2	43	1	1	1	7	1	0	0	0	0	0	0	0
2	36	3	0	1	1	0	0	0	0	0	0	0	1
2	18	2	0	2	7	0	1	0	0	0	0	0	0
2	33	2	2	2	1	0	0	0	0	0	1	0	0
2	32	0	1	2	7	0	1	0	0	1	1	0	0
2	70	0	0	1	7	0	1	0	0	0	0	0	0
2	55	1	0	1	7	0	1	0	0	0	0	0	0
2	44	1	0	1	6	0	0	0	0	0	0	0	1
2	87	19	0	1	7	1	0	0	0	0	0	0	0
2	26	1	1	1	7	1	0	0	0	0	0	0	0
2	76	3	6	1	7	1	0	0	0	0	0	0	0
2	198	47	7	1	4	1	0	0	0	0	0	0	0
2	29	1	0	2	1	1	0	0	0	0	0	0	0
2	61	35	0	2	7	0	0	0	0	0	0	0	1
2	66	30	0	1	4	1	0	0	0	0	0	0	0
2	16	2	0	3	1	1	0	0	0	0	0	0	0
2	79	3	0	1	6	0	0	0	0	0	0	0	1
2	8	0	5	1	1	0	0	0	0	0	0	0	1
2	15	0	1	2	4	0	0	0	0	0	0	0	1
2	58	5	0	1	7	1	0	0	0	0	0	0	0
2	58	17	7	1	6	1	1	0	0	0	0	0	0
2	74	52	12	1	4	0	0	0	0	0	0	0	1
2	107	20	2	2	6	0	0	0	0	0	0	1	0
2	34	2	1	2	7	0	0	0	0	0	0	0	1
2	35	0	0	2	6	0	0	0	0	0	0	0	1
2	34	1	0	1	7	0	1	0	0	0	0	0	0
2	123	28	2	1	6	1	0	0	0	0	0	0	0
2	16	0	0	2	4	0	0	0	0	0	0	0	1
2	10	0	0	2	1	0	0	0	0	0	1	0	0
2	142	35	0	1	6	1	0	0	0	0	0	0	0
2	18	1	0	2	7	0	0	0	0	0	0	0	1
2	32	46	1	2	6	0	0	0	0	0	0	0	1
2	30	2	1	2	7	0	0	0	0	0	0	1	0
2	62	36	3	1	4	1	0	0	0	0	0	0	0
2	158	36	4	1	7	1	0	0	0	0	0	0	0
2	89	17	5	1	7	1	0	0	0	0	0	0	0
2	133	23	4	1	6	1	0	0	0	0	0	0	0
2	29	0	4	2	6	0	0	0	0	0	0	0	1
2	16	4	1	1	1	1	0	0	0	0	0	0	0
2	29	3	1	1	4	1	0	0	0	0	0	0	0
2	76	36	4	1	7	0	0	0	0	0	0	0	1
2	104	22	4	1	4	1	0	0	0	0	0	0	0
2	70	1	0	1	7	1	0	0	0	0	0	0	0
2	75	2	4	1	4	1	0	0	0	0	0	0	0
2	60	34	0	1	4	1	0	0	0	0	0	0	0
2	66	0	1	1	7	1	0	0	0	0	1	0	0
2	340	129	0	1	6	1	0	0	0	0	0	0	0
2	171	25	2	1	7	1	0	0	0	0	1	0	0
2	23	0	0	2	1	0	0	0	0	0	0	0	1
2	146	40	10	1	7	1	0	0	0	0	0	0	0
2	166	24	20	1	7	1	0	0	0	0	0	0	0
2	28	0	0	1	7	1	0	0	1	0	1	0	0
2	28	0	0	1	4	1	0	0	0	0	0	0	0
2	56	4	3	1	6	1	0	0	0	0	0	0	0
2	26	3	0	2	4	0	0	0	0	0	0	0	1
2	94	13	0	1	6	1	0	0	0	0	0	0	0
3	410	109	3	1	6	1	0	0	0	0	0	0	0
3	852	51	19	1	6	1	0	0	0	0	0	0	0
3	202	5	2	1	6	1	1	0	0	0	1	0	0
3	178	0	0	3	6	1	1	0	0	0	1	0	0
3	333	36	6	1	6	1	1	0	0	0	1	0	0
3	1006	264	14	1	6	0	0	0	0	0	0	0	1
3	293	55	12	2	7	0	0	0	0	0	0	0	1
3	190	18	1	1	7	0	1	0	0	0	1	0	0
3	62	15	5	1	4	1	0	0	0	0	0	0	0
3	161	0	0	1	1	1	0	0	0	0	0	0	0
3	168	20	6	1	6	0	0	0	0	0	0	0	1
3	331	19	7	1	1	1	0	0	0	0	0	0	0
3	336	30	1	1	1	1	0	0	0	1	0	0	0
3	215	35	0	1	6	1	0	0	0	0	0	0	0
3	2397	111	2	1	7	0	0	0	0	0	0	0	1
3	209	21	0	1	7	1	0	0	0	0	0	0	0
3	161	40	8	1	7	1	0	0	0	0	0	0	0
3	170	21	1	1	7	0	0	0	0	0	0	0	1
3	78	2	0	1	6	1	0	0	0	0	0	0	0
3	7	0	0	1	7	1	0	0	0	0	0	0	0
3	26	3	0	2	4	0	0	0	0	0	0	0	1
3	52	3	1	1	7	0	0	0	0	0	0	0	1
3	354	23	2	2	7	0	0	0	0	0	0	0	1
3	576	41	13	2	1	0	0	0	0	0	0	0	1
3	138	21	2	1	7	1	0	0	0	0	0	0	0
3	244	57	1	1	1	1	0	0	0	0	0	0	0
3	5	0	0	1	7	1	0	0	0	0	0	0	0
3	130	27	3	1	4	0	0	0	0	0	0	0	1
3	355	17	4	1	7	1	0	0	0	0	0	0	0
3	163	2	0	1	7	1	0	0	0	0	0	0	0
3	716	117	42	1	7	1	0	0	0	0	0	0	0
3	245	33	7	1	1	1	0	0	0	0	0	0	0
3	140	4	3	1	6	1	0	0	0	0	0	0	0
3	65	24	2	1	4	1	0	0	0	0	0	0	0
3	167	29	7	2	4	0	0	0	0	0	0	0	1
3	87	12	1	1	7	1	0	0	0	0	0	0	0
3	579	33	18	2	7	0	0	0	0	0	0	0	1
3	111	4	4	1	7	1	0	0	0	0	0	0	0
3	162	36	12	1	7	0	0	0	0	0	0	0	1
3	215	5	6	1	6	1	0	0	0	0	0	0	0
3	103	15	3	1	6	1	0	0	0	0	1	0	0
3	520	55	9	1	5	1	0	0	0	0	0	0	0
3	127	25	5	1	4	1	0	0	0	0	0	0	0
3	151	13	4	1	1	1	0	0	0	0	0	0	0
3	70	16	1	1	5	1	0	0	0	0	0	0	0
3	802	51	23	1	7	1	0	0	0	0	0	0	0
3	203	23	5	2	4	0	0	0	0	0	0	0	1
3	533	71	13	1	4	0	0	0	0	0	0	0	1
3	68	16	3	1	1	0	0	0	0	0	0	0	1
3	41	0	0	1	1	0	0	0	0	0	0	0	1
3	351	31	8	1	7	1	0	0	0	0	0	0	0
3	158	2	4	1	7	0	0	0	0	0	0	0	1
3	534	29	3	1	1	1	0	0	0	0	0	0	0
3	69	11	0	1	6	1	0	1	0	0	0	0	0
3	64	14	0	1	5	0	0	0	0	0	0	0	1
3	168	0	1	1	5	0	0	0	0	0	1	0	0
3	410	186	53	3	7	1	0	0	0	0	0	0	0
3	128	1	0	1	7	0	0	0	0	0	0	0	1
3	159	30	9	1	5	0	0	0	0	0	0	0	1
3	184	44	32	1	5	1	0	0	0	0	0	0	0
3	127	23	8	1	7	0	0	0	0	0	1	0	0
3	364	61	8	2	4	0	0	0	0	0	0	0	1
3	148	25	4	1	6	0	0	0	0	0	0	0	1
3	178	41	10	1	4	1	0	0	0	0	0	0	0
3	97	20	1	1	7	0	0	0	0	0	1	0	0
3	85	30	0	1	1	0	0	0	0	0	0	0	1
3	66	34	7	2	4	0	0	0	0	0	0	0	1
3	149	13	2	3	6	1	0	0	0	0	0	0	0
3	683	98	12	1	5	1	0	0	0	0	1	0	0
3	229	21	3	1	1	0	0	0	0	0	0	0	1
3	283	33	3	1	5	1	0	0	0	0	0	0	0
3	573	41	9	1	4	1	0	0	0	0	0	0	0
3	33	2	0	1	4	1	0	0	0	0	0	0	0
3	336	28	3	1	6	0	0	0	0	0	0	0	1
3	320	124	9	1	7	0	0	0	0	0	0	0	1
3	89	33	5	1	5	0	0	0	0	0	0	0	1
3	1120	105	16	1	4	1	0	0	0	0	0	0	0
3	187	34	5	3	1	0	0	0	0	0	1	0	0
3	74	29	5	1	2	1	0	0	0	0	0	0	0
3	700	64	12	1	6	0	0	0	0	0	0	0	1
3	112	11	1	1	6	0	0	0	0	0	1	0	0
3	1047	186	23	1	2	0	1	0	0	0	1	0	0
3	332	29	0	1	4	0	0	0	0	0	0	0	1
3	370	25	3	1	1	0	0	0	0	0	0	0	1
3	166	13	3	1	7	0	0	0	0	0	0	0	1
3	141	56	13	1	6	0	0	0	0	0	1	0	0
3	341	18	9	1	7	1	0	0	0	0	0	0	0
3	185	57	1	1	6	0	1	0	0	0	1	0	0
3	38	11	39	2	4	0	0	0	0	0	0	0	1
3	64	15	0	1	6	0	1	0	0	0	1	0	0
3	48	25	6	3	4	1	0	0	0	0	0	0	0
3	824	57	14	1	4	1	0	0	0	0	0	0	0
3	221	18	0	1	6	1	0	0	0	0	1	0	0
3	446	118	8	1	6	1	0	0	0	0	0	0	0
3	369	12	6	1	7	0	1	0	0	0	1	0	0
3	913	113	19	1	6	0	0	0	0	0	0	0	1
3	117	33	1	1	4	1	0	0	0	0	0	0	0
3	84	12	0	1	1	0	0	0	0	0	0	0	1
3	345	27	0	1	7	0	0	0	0	0	0	0	1
3	52	2	0	1	5	0	0	0	0	0	0	0	1
3	341	18	9	1	7	1	0	0	0	0	0	0	0
3	283	14	8	1	1	0	0	0	0	0	0	0	1
3	111	3	0	1	7	0	0	0	0	0	0	0	1
3	435	33	3	1	6	0	0	0	0	0	0	0	1
3	95	19	4	2	1	1	0	0	0	0	0	0	0
3	68	11	1	1	4	1	0	0	0	0	0	0	0
3	32	4	0	1	6	0	0	0	0	0	1	0	0
3	109	19	3	1	6	0	0	0	0	0	1	0	0
3	66	16	1	2	5	0	0	0	0	0	0	0	1
3	230	46	7	1	6	0	0	0	0	0	1	0	0
3	47	15	1	1	6	1	0	0	0	0	1	0	0
3	147	17	5	2	6	0	0	0	0	0	0	0	1
3	99	57	7	1	5	0	0	0	0	0	0	0	1
3	42	17	20	2	4	0	0	0	0	0	0	0	1
3	91	2	1	1	6	0	0	0	0	0	1	0	0
3	144	47	4	3	6	1	0	0	0	0	0	0	0
3	429	37	37	2	4	0	0	0	0	0	0	0	1
3	58	19	0	1	6	1	0	0	0	0	0	0	0
3	52	2	0	1	1	1	0	0	0	0	0	0	0
3	68	14	0	1	6	1	0	0	0	0	1	0	0
3	39	0	0	1	5	0	0	0	0	0	0	0	1
3	82	2	3	1	7	1	0	0	0	0	0	0	0
3	214	34	1	2	4	0	0	0	0	0	0	0	1
3	424	1	2	1	6	0	0	0	0	0	0	0	1
3	295	38	8	1	6	0	0	0	0	0	1	0	0
3	697	92	28	2	4	0	0	0	0	0	0	0	1
3	260	157	6	1	4	1	0	0	0	0	0	0	0
3	202	36	1	1	6	0	0	0	0	0	0	0	1
3	260	12	11	1	6	1	1	0	0	0	1	0	0
3	496	28	8	1	6	1	0	0	0	0	0	0	0
3	87	29	1	1	7	0	0	0	0	0	1	0	0
3	2160	420	45	2	6	0	0	0	0	0	0	0	1
3	296	174	8	1	4	1	0	0	0	0	0	0	0
3	65	1	1	1	5	1	0	0	0	0	0	0	0
3	310	15	8	1	6	1	1	0	0	0	1	0	0
3	136	2	0	1	6	0	0	0	0	0	1	0	0
3	260	0	9	1	6	1	0	0	0	0	0	0	0
3	96	0	0	1	6	1	0	0	0	0	0	0	0
3	1085	59	11	1	7	0	0	0	0	0	0	0	1
3	61	11	0	1	6	0	0	0	0	0	0	0	1
3	33	5	0	1	6	0	0	0	1	0	0	0	0
3	165	28	4	1	6	1	0	0	0	0	0	0	0
3	65	16	3	1	4	1	0	0	0	0	0	0	0
3	623	41	3	1	6	0	0	0	0	0	0	0	1
3	71	19	0	1	1	1	0	0	0	0	0	0	0
3	67	12	1	1	7	0	0	0	0	0	0	0	1
3	219	38	3	1	7	1	0	0	0	0	0	0	0
3	478	52	161	2	4	0	0	0	0	0	0	0	1
3	538	562	26	1	6	0	0	0	0	0	0	0	1
3	66	1	1	1	5	0	0	0	0	0	0	0	1
3	86	0	0	1	7	0	0	0	0	0	1	0	0
3	57	18	0	1	5	0	0	0	0	0	0	0	1
3	522	40	6	1	1	0	0	0	0	0	0	0	1
3	69	0	3	1	7	1	0	0	0	0	0	0	0
3	59	0	0	1	6	1	0	0	0	0	0	0	0
3	75	17	7	1	4	1	0	0	0	0	0	0	0
3	215	53	13	2	7	0	0	0	0	0	0	0	1
3	85	12	0	1	7	1	0	0	0	0	1	0	0
3	75	52	0	1	5	0	0	0	0	0	0	0	1
3	974	105	50	2	7	0	0	0	0	0	0	0	1
3	57	2	1	1	6	1	0	0	0	0	0	0	0
3	80	18	0	1	4	0	0	0	0	0	0	0	1
3	279	0	1	1	6	0	0	0	0	0	1	0	0
3	86	1	3	1	5	0	0	0	0	0	0	0	1
3	333	28	4	1	6	0	0	0	0	0	0	0	1
3	64	13	3	1	4	0	0	0	0	0	0	0	1
3	118	11	1	1	6	1	0	0	0	0	0	0	0
3	37	0	1	1	6	1	0	0	0	0	0	0	0
3	63	17	5	1	4	0	0	0	0	0	0	0	1
3	5193	2493	80	1	6	0	0	0	0	0	0	0	1
3	103	1	3	1	6	1	0	0	0	0	0	0	0
3	41	4	1	1	6	1	0	0	0	0	0	0	0
3	66	19	4	2	7	0	0	0	0	0	0	0	1
3	271	16	8	1	5	1	0	0	0	0	0	0	0
3	77	12	2	1	6	1	0	0	0	0	0	0	0
3	39	1	1	2	4	0	0	0	0	0	0	0	1
3	76	20	12	1	6	1	0	0	0	0	1	0	0
3	291	41	12	2	6	0	0	0	0	0	0	0	1
3	63	0	3	1	4	1	0	0	0	0	0	0	0
3	187	39	3	1	5	1	0	0	0	0	0	0	0
3	131	3	1	1	4	1	0	0	0	0	0	0	0
3	43	1	3	1	5	1	0	0	0	0	1	0	0
3	45	0	0	1	6	1	0	0	0	0	1	0	0
3	423	54	20	2	6	0	0	0	0	0	0	0	1
3	65	0	0	1	6	1	0	0	0	0	0	0	0
3	44	1	1	1	1	0	0	0	0	0	0	0	1
3	209	19	10	4	6	0	0	0	0	0	0	0	1
3	143	30	22	1	4	1	0	0	0	0	0	0	0
3	156	42	1	1	6	1	0	0	0	0	0	0	0
3	84	4	29	1	6	1	0	0	0	0	0	0	0
3	126	84	9	1	5	0	0	0	0	0	0	0	1
3	70	12	0	1	4	0	0	0	0	0	0	0	1
3	115	12	0	1	1	0	0	0	0	0	0	0	1
3	110	19	0	1	6	1	0	0	0	0	1	0	0
3	119	1	0	1	6	1	0	0	0	0	0	0	0
3	98	1	1	1	4	1	0	0	0	0	0	0	0
3	64	13	0	1	6	1	0	0	0	0	0	0	0
3	897	721	28	1	1	1	0	0	0	0	0	0	0
3	51	0	2	1	6	1	1	0	0	0	0	0	0
3	84	0	0	1	6	0	0	0	0	0	0	0	1
3	222	11	0	1	4	1	0	0	0	0	0	0	0
3	50	12	0	1	1	0	0	0	0	0	0	0	1
3	170	25	0	1	6	0	0	0	0	0	0	0	1
3	484	68	6	1	6	0	0	0	0	0	0	0	1
3	687	42	32	1	7	0	0	0	0	0	0	0	1
3	136	1	4	1	7	0	0	0	0	0	0	0	1
3	41	13	0	1	4	1	0	0	0	0	1	0	0
3	34	0	4	1	6	1	0	0	0	0	0	0	0
3	408	48	49	2	6	0	0	0	0	0	0	0	1
3	23	14	0	1	4	1	0	0	0	0	0	0	0
3	104	4	0	1	7	0	0	0	0	0	0	0	1
3	486	123	16	2	4	0	0	0	0	0	0	0	1
3	98	23	3	1	4	0	0	0	0	0	0	0	1
3	714	113	24	4	6	0	0	0	0	0	0	0	1
3	85	3	1	1	6	1	0	0	0	0	0	0	0
3	33	1	0	1	1	0	0	0	0	0	1	0	0
3	40	3	0	1	4	1	0	0	0	0	0	0	0
3	49	22	2	1	1	1	0	0	0	0	0	0	0
3	84	6	0	2	5	0	0	0	0	0	0	0	1
3	49	0	0	1	6	1	0	0	0	0	1	0	0
3	431	26	30	4	6	0	0	0	0	0	0	0	1
3	103	47	17	1	2	0	0	0	0	0	0	0	1
3	100	0	0	1	6	1	0	0	0	0	1	0	0
3	76	25	0	1	1	1	0	0	0	0	0	0	0
3	44	18	7	1	1	0	0	0	0	0	0	0	1
3	51	19	0	1	5	1	0	0	0	0	1	0	0
3	31	1	0	1	4	1	0	0	0	0	0	0	0
3	304	23	8	3	7	0	1	0	0	0	1	0	0
3	102	17	0	1	4	0	0	0	0	0	0	0	1
3	404	171	19	1	5	1	0	0	0	0	0	0	0
3	81	16	0	1	1	1	0	0	0	0	0	0	0
3	147	12	0	1	6	1	0	0	0	0	1	0	0
3	57	0	0	1	3	0	1	0	1	0	1	0	0
3	278	70	15	1	4	1	0	0	0	0	0	0	0
3	116	0	4	1	6	0	0	0	0	0	0	0	1
3	236	118	3	1	4	1	0	0	0	0	0	0	0
3	37	0	0	2	1	0	0	0	0	0	0	0	1
3	202	1	4	1	6	0	0	0	0	0	1	0	0
3	120	32	2	1	5	1	0	0	0	0	0	0	0
3	150	36	10	1	6	0	0	0	0	0	0	0	1
3	120	2	0	1	6	0	0	0	0	0	1	0	0
3	59	2	0	2	1	0	0	0	0	0	0	0	1
3	127	41	8	1	4	0	0	0	0	0	0	0	1
3	156	22	5	1	6	0	0	0	0	0	0	0	1
3	44	14	4	2	6	0	0	0	0	0	0	0	1
3	110	1	3	1	7	1	0	0	0	0	0	0	0
3	175	16	1	1	6	1	0	0	0	0	0	0	0
3	60	19	5	3	4	1	0	0	0	0	1	0	0
3	86	36	0	1	5	1	0	0	0	0	0	0	0
3	113	19	7	3	7	1	0	0	0	0	0	0	0
3	67	13	0	1	1	1	0	0	0	0	0	0	0
3	283	22	0	1	7	0	0	0	0	0	0	0	1
3	246	0	3	1	6	1	0	0	0	0	1	0	0
3	101	30	2	1	2	1	0	0	0	0	0	0	0
3	143	24	4	1	6	1	0	0	0	0	0	0	0
3	191	47	2	1	6	1	0	0	0	0	0	0	0
3	137	25	1	1	1	1	0	0	0	0	0	0	0
3	66	0	0	1	1	0	0	0	0	0	0	0	1
3	72	1	1	2	1	0	0	0	0	0	0	0	1
3	90	11	12	1	6	1	0	0	0	0	0	0	0
3	79	17	0	1	5	1	0	0	0	0	0	0	0
3	162	26	10	1	6	1	0	0	0	0	0	0	0
3	103	17	0	1	5	1	1	0	0	0	0	0	0
3	531	66	4	1	6	1	0	0	0	0	0	0	0
3	118	2	0	1	1	0	0	0	0	0	0	0	1
3	106	2	0	3	7	1	0	0	0	0	0	0	0
3	204	58	6	1	6	1	0	0	0	0	0	0	0
3	388	42	7	1	1	0	0	0	0	0	0	0	1
3	78	1	1	1	6	1	0	0	0	0	0	0	0
3	62	1	1	1	4	1	0	0	0	0	0	0	0
3	49	0	1	1	1	1	0	0	0	0	0	0	0
3	48	14	3	1	2	0	0	0	0	0	0	0	1
3	60	1	3	2	1	0	0	0	0	0	0	0	1
3	78	2	0	1	5	1	0	0	0	0	0	0	0
3	98	17	1	1	4	0	0	0	0	0	0	0	1
3	45	3	0	1	1	1	0	0	0	0	0	0	0
3	180	30	6	1	1	1	0	0	0	0	1	0	0
3	36	2	1	1	4	1	0	0	0	0	0	0	0
3	90	2	2	1	1	1	0	0	0	0	0	0	0
3	227	43	0	1	6	0	0	0	0	0	0	0	1
3	55	0	1	1	1	1	0	0	0	0	0	0	0
3	757	51	10	1	1	1	0	0	0	0	0	0	0
3	81	3	1	1	1	1	0	0	0	0	0	0	0
3	97	17	4	1	1	0	0	0	0	0	0	0	1
3	105	3	0	1	5	1	0	0	0	0	0	0	0
3	623	179	6	1	6	0	0	0	0	0	0	0	1
3	779	62	8	3	6	1	0	0	0	0	0	0	0
3	66	13	1	1	7	0	0	0	0	0	0	0	1
3	343	55	23	1	3	1	0	0	0	0	0	0	0
3	141	1	2	1	6	1	0	0	0	0	0	0	0
3	1045	41	7	1	6	0	0	0	0	0	0	0	1
3	456	11	8	1	7	0	0	0	0	0	0	0	1
3	112	33	0	2	6	0	0	0	0	0	0	0	1
3	290	47	26	1	4	0	0	0	0	0	0	0	1
3	58	2	2	1	6	0	0	0	0	0	0	0	1
3	540	263	29	1	5	1	0	0	0	0	0	0	0
3	91	25	0	1	5	1	0	0	0	0	0	0	0
3	60	2	0	1	6	1	0	0	0	0	0	0	0
3	1102	211	12	1	6	0	0	0	0	0	0	0	1
3	120	18	0	1	1	0	0	0	0	0	0	0	1
3	65	11	1	1	6	1	0	0	0	0	1	0	0
3	304	2	0	4	6	0	0	0	0	0	0	0	1
3	371	45	8	1	6	1	0	0	0	0	0	0	0
3	70	11	0	1	5	1	0	0	0	0	0	0	0
3	418	22	28	1	7	0	0	0	0	0	0	0	1
3	371	42	15	1	1	1	0	0	0	0	0	0	0
3	40	1	1	2	1	0	0	0	0	0	0	0	1
3	41	4	0	1	4	0	0	0	0	0	0	0	1
3	73	17	0	1	1	1	0	0	0	0	0	0	0
3	61	1	2	1	6	1	0	0	0	0	1	0	0
3	63	0	0	1	1	1	0	0	0	0	0	0	0
3	160	2	0	1	6	1	0	0	0	0	0	0	0
3	753	242	9	1	6	1	0	0	0	0	0	0	0
3	43	1	0	2	1	0	0	0	0	0	0	0	1
3	149	1	2	1	7	1	0	0	0	0	0	0	0
3	488	277	29	1	5	1	0	0	0	0	0	0	0
3	75	1	0	1	6	0	0	0	0	0	0	0	1
3	80	2	1	1	7	1	0	0	0	0	0	0	0
3	44	3	0	1	1	0	0	0	0	0	0	0	1
3	32	1	1	2	1	0	0	0	0	0	0	0	1
3	78	3	0	2	1	0	0	0	0	0	0	0	1
3	75	11	0	2	7	0	0	0	0	0	0	0	1
3	229	45	5	1	7	0	0	0	0	0	1	0	0
3	71	15	0	1	5	1	0	0	0	0	0	0	0
3	77	0	0	1	6	1	0	0	0	0	0	0	0
3	43	0	0	2	1	0	0	0	0	0	0	0	1
3	40	2	0	2	1	0	0	0	0	0	0	0	1
3	22	1	0	2	1	0	0	0	0	0	0	0	1
3	65	3	0	1	1	1	0	0	0	0	0	0	0
3	77	1	1	1	1	1	0	0	0	0	0	0	0
3	25	0	9	1	4	1	0	0	0	0	0	0	0
3	77	2	1	1	7	0	0	0	1	0	0	0	0
3	42	2	0	1	4	0	0	0	0	0	0	0	1
3	37	2	1	1	6	0	0	0	0	0	1	0	0
3	67	2	3	1	1	1	0	0	0	0	1	0	0
3	107	1	1	1	4	1	0	0	0	0	0	0	0
3	36	0	3	1	7	1	0	0	0	0	1	0	0
3	121	30	5	1	7	1	0	0	0	0	0	0	0
3	95	19	0	1	4	1	0	0	0	0	0	0	0
3	91	51	0	1	4	1	0	0	0	0	1	0	0
3	35	0	0	1	1	1	0	0	0	0	1	0	0
3	172	5	0	1	7	1	0	0	0	0	0	0	0
3	57	2	0	1	4	0	0	0	0	0	0	0	1
3	103	16	18	1	6	1	0	0	0	0	0	0	0
3	127	32	9	1	4	1	0	0	0	0	0	0	0
3	88	15	5	1	1	1	0	0	0	0	1	0	0
3	56	1	0	2	1	0	0	0	0	0	0	0	1
3	54	1	3	2	1	0	0	0	0	0	0	0	1
3	37	14	0	1	1	0	0	0	1	0	1	0	0
3	54	2	0	2	1	0	0	0	0	0	0	0	1
3	130	24	12	1	4	1	0	0	0	0	0	0	0
3	39	1	2	2	1	0	0	0	0	0	0	0	1
3	52	17	4	1	4	1	0	0	0	0	0	0	0
3	88	1	7	1	1	0	0	0	0	0	0	0	1
3	97	3	6	1	7	1	0	0	0	0	0	0	0
3	95	15	7	1	4	0	0	0	0	0	0	0	1
3	141	25	1	1	6	1	0	0	0	0	0	0	0
3	254	23	5	1	6	0	0	0	0	0	1	0	0
3	48	2	1	1	4	0	0	0	0	0	1	0	0
3	209	13	4	1	7	0	0	0	0	0	0	0	1
3	99	2	6	1	6	1	0	0	0	0	0	0	0
3	159	37	19	1	4	1	0	0	0	0	0	0	0
3	66	2	3	1	6	1	0	0	0	0	0	0	0
3	53	3	4	1	5	1	0	0	0	0	0	0	0
3	84	2	0	1	1	0	0	0	0	0	0	0	1
3	59	0	0	2	1	0	0	0	0	0	0	0	1
3	322	257	11	1	6	0	0	0	0	0	0	0	1
3	62	2	4	1	1	1	0	0	0	0	0	0	0
3	66	12	0	1	1	1	0	0	0	0	0	0	0
3	61	1	1	1	1	1	0	0	0	0	0	0	0
3	77	11	0	1	7	0	0	0	1	0	1	0	0
3	109	0	1	1	7	0	0	0	0	0	0	0	1
3	158	58	2	1	5	1	0	0	0	0	0	0	0
3	91	15	1	2	1	0	0	0	0	0	0	0	1
3	263	15	10	1	6	0	0	0	0	0	1	0	0
3	336	49	6	1	4	1	0	0	0	0	0	0	0
3	65	0	0	1	6	0	1	0	0	0	1	0	0
3	199	13	4	1	6	1	0	0	0	0	0	0	0
3	533	41	1	1	1	0	0	0	0	0	0	0	1
3	148	1	1	1	7	0	0	0	0	0	0	0	1
3	111	2	0	1	6	1	0	1	0	0	0	0	0
3	267	0	2	1	6	1	0	0	0	0	0	0	0
3	188	17	0	1	6	1	0	0	0	0	0	0	0
3	57	1	1	1	1	0	1	0	0	0	1	0	0
3	337	42	13	1	7	0	0	0	0	0	1	0	0
3	286	1	7	1	7	0	0	0	0	0	1	0	0
3	282	1	1	1	6	1	0	0	0	0	0	0	0
3	589	36	11	1	7	1	0	0	0	0	0	0	0
3	118	16	0	1	1	0	0	0	0	0	0	0	1
3	166	11	1	1	1	0	0	0	0	0	1	0	0
3	124	1	0	1	1	0	0	0	0	0	0	0	1
3	129	1	0	1	1	0	0	0	0	0	1	0	0
3	130	0	0	1	6	0	0	0	0	0	1	0	0
3	147	2	1	1	1	0	1	0	0	0	0	0	0
3	209	23	0	1	1	1	0	0	0	0	0	0	0
3	148	22	4	1	4	0	0	0	0	0	0	0	1
3	210	25	2	1	4	0	0	0	0	0	0	0	1
3	176	35	0	1	7	1	0	0	0	0	0	0	0
3	65	1	1	1	7	0	0	0	0	0	0	0	1
3	58	13	2	1	1	1	0	0	0	0	1	0	0
3	340	28	2	1	1	0	0	0	0	0	1	0	0
3	187	12	0	1	7	1	0	0	0	0	0	0	0
3	103	24	0	1	5	1	0	0	0	0	1	0	0
3	46	6	0	3	7	1	0	0	0	0	0	0	0
3	116	23	4	1	7	1	0	0	0	0	0	0	0
3	98	3	1	1	4	1	0	0	0	0	0	0	0
3	110	14	0	1	6	1	0	0	0	0	0	0	0
3	325	22	9	1	1	0	0	0	0	0	0	0	1
3	40	1	0	1	4	0	0	0	0	0	0	0	1
3	111	3	0	1	7	1	0	0	0	0	0	0	0
3	97	11	4	1	1	1	0	0	0	0	0	0	0
3	88	14	3	1	4	1	0	0	0	0	0	0	0
3	80	0	0	1	7	0	0	0	0	0	1	0	0
3	109	1	0	1	6	0	0	0	0	0	0	1	0
3	86	2	0	1	1	0	0	0	0	0	0	0	1
3	165	30	2	1	5	1	0	0	0	0	0	0	0
3	124	15	5	1	4	1	0	0	0	0	0	0	0
3	85	4	0	1	7	1	0	0	0	0	0	0	0
3	846	110	4	1	6	1	0	0	0	0	0	0	0
3	66	11	0	1	1	1	0	0	0	0	0	0	0
3	139	33	8	1	1	0	0	0	0	0	1	0	0
3	367	33	7	1	7	0	0	0	0	0	1	0	0
3	209	41	1	1	5	1	0	0	0	0	0	0	0
3	43	1	0	2	1	0	0	0	0	0	0	0	1
3	149	1	3	1	6	0	0	0	0	0	1	0	0
3	101	3	1	1	1	0	0	0	0	0	0	0	1
3	143	5	6	1	7	1	0	0	0	0	0	0	0
3	95	4	1	1	4	1	0	0	0	0	0	0	0
3	232	59	3	1	4	1	0	0	0	0	1	0	0
3	140	22	3	1	6	1	0	0	0	0	0	0	0
3	104	4	0	1	6	1	0	0	0	0	1	0	0
3	112	12	0	1	4	1	1	0	0	0	1	0	0
3	316	51	23	1	7	0	0	0	0	0	1	0	0
3	71	3	0	1	1	1	0	0	0	0	0	0	0
3	326	31	12	1	6	0	0	0	0	0	0	0	1
3	41	0	0	2	1	0	0	0	0	0	0	0	1
3	39	5	1	1	1	1	0	0	0	0	0	0	0
3	164	1	1	1	6	0	0	0	0	0	0	0	1
3	35	0	0	1	1	0	0	0	0	0	1	0	0
3	87	17	3	1	2	1	0	0	0	0	0	0	0
3	185	33	1	1	2	1	1	0	0	0	1	0	0
3	51	2	1	1	1	0	0	0	0	0	1	0	0
3	64	1	0	1	4	1	0	0	0	0	0	0	0
3	33	0	12	1	1	1	0	0	0	0	0	0	0
3	107	11	0	1	4	0	0	0	0	0	1	0	0
3	44	3	1	1	1	1	0	0	0	0	0	0	0
3	93	12	6	1	1	1	0	0	0	0	0	0	0
3	76	1	0	1	7	0	0	0	0	0	0	0	1
3	92	0	2	1	7	1	0	0	0	0	0	0	0
3	82	11	0	1	7	0	0	0	0	0	0	0	1
3	100	23	6	1	7	0	0	0	0	0	1	0	0
3	56	16	0	1	4	0	0	0	0	0	0	0	1
3	134	25	4	3	7	0	0	0	0	0	0	0	1
3	91	1	0	1	1	1	0	0	0	0	0	0	0
3	166	2	1	1	7	0	0	0	0	0	1	0	0
3	228	3	6	1	6	0	0	0	0	0	1	0	0
3	195	3	3	1	6	0	0	0	0	0	1	0	0
3	288	4	0	1	6	0	0	0	0	0	1	0	0
3	170	2	5	3	6	1	0	0	0	0	0	0	0
3	248	2	7	1	7	0	0	0	0	0	1	0	0
3	63	3	1	2	1	0	0	0	0	0	0	0	1
3	107	16	0	1	5	1	0	0	0	0	0	0	0
3	53	0	0	2	1	0	0	0	0	0	0	0	1
3	134	0	1	1	7	1	0	0	0	0	1	0	0
3	34	0	0	1	6	0	0	0	0	0	1	0	0
3	88	0	3	1	7	1	0	0	0	0	0	0	0
3	47	0	0	2	6	0	0	0	0	0	0	0	1
3	138	19	6	1	1	0	0	0	0	0	1	0	0
3	151	16	0	1	1	0	0	0	0	0	0	0	1
3	101	11	1	2	6	0	0	0	0	0	1	0	0
3	157	1	6	1	7	1	0	0	0	0	0	0	0
3	95	1	3	1	7	1	0	0	0	0	0	1	0
3	149	39	0	1	5	1	0	0	0	0	0	0	0
3	172	18	11	1	5	1	0	0	0	0	0	0	0
3	82	4	1	1	7	1	0	0	0	0	0	1	0
3	96	24	1	1	1	1	0	0	0	0	0	0	0
3	302	15	8	1	6	0	0	0	0	0	1	0	0
3	47	0	0	3	6	1	0	0	0	0	0	0	0
3	92	16	0	2	1	0	0	0	0	0	0	0	1
3	71	16	2	2	1	0	0	0	0	0	0	0	1
3	35	0	1	1	3	0	0	0	0	0	0	0	1
3	551	88	2	1	6	0	0	0	0	0	0	0	1
4	25	0	1	1	7	0	0	0	0	0	0	1	0
4	21	1	1	2	7	0	0	0	0	0	0	0	1
4	42	0	0	1	6	0	0	0	0	0	0	0	1
4	125	2	1	1	6	1	0	0	0	0	0	0	0
4	11	0	0	1	1	0	0	0	0	0	1	0	0
4	342	56	13	2	1	1	0	0	0	0	0	0	0
4	154	1	0	1	7	1	0	0	0	0	0	0	0
4	94	18	1	3	1	1	0	0	0	0	0	1	0
4	465	99	8	1	6	1	0	0	0	0	0	0	0
4	109	13	3	1	7	1	0	0	0	0	0	0	0
4	17	0	1	2	6	0	0	0	0	0	0	0	1
4	59	2	7	3	6	1	0	0	0	0	1	0	0
4	245	89	0	1	6	1	0	0	0	0	0	0	0
4	54	3	1	1	7	1	0	0	0	0	0	0	0
4	18	0	0	1	7	0	0	0	0	0	0	0	1
4	3	0	0	1	6	0	0	0	0	0	1	0	0
4	21	0	0	1	7	1	0	0	0	0	1	0	0
4	18	0	0	1	7	0	1	0	0	0	0	0	0
4	11	1	0	1	3	0	0	0	0	0	0	0	1
4	26	0	3	1	6	1	0	0	0	0	0	0	0
4	156	1	4	1	7	1	0	0	0	0	0	0	0
4	28	1	2	1	7	1	0	0	0	0	0	0	0
4	5	0	1	1	1	0	0	0	0	0	1	0	0
4	22	0	0	1	7	0	0	0	0	0	0	0	1
4	147	45	0	1	7	0	0	0	0	0	0	0	1
4	8	0	0	1	7	0	0	0	0	0	0	0	1
4	62	22	1	1	1	1	0	0	0	0	0	0	0
4	11	0	0	1	7	0	0	0	0	0	0	0	1
4	26	1	0	1	7	1	0	0	0	0	0	0	0
4	35	0	2	1	7	1	0	0	0	0	0	0	0
4	44	2	4	1	6	1	0	0	0	0	0	0	0
4	75	14	0	1	6	1	0	0	0	0	0	0	0
4	90	18	0	1	7	0	0	0	0	0	0	0	1
4	8	0	0	1	7	0	0	0	0	0	0	0	1
4	9	0	0	1	7	0	0	0	0	0	1	0	0
4	12	0	0	1	1	0	0	0	0	0	1	0	0
4	32	0	1	1	7	1	0	0	0	0	0	0	0
4	34	0	3	1	7	0	0	0	0	0	0	1	0
4	10	0	0	1	4	0	0	0	0	0	1	0	0
4	18	0	0	1	6	1	0	0	0	0	0	0	0
4	129	35	4	1	6	1	0	0	0	0	0	0	0
4	568	72	6	2	7	0	0	0	0	0	0	0	1
4	11	0	0	1	1	1	0	0	0	0	0	0	0
4	32	0	0	1	6	0	0	0	0	0	0	1	0
4	43	0	1	1	6	1	0	0	0	0	0	0	0
4	29	0	0	1	7	0	0	0	0	0	0	0	1
4	9	0	0	1	1	0	0	0	0	0	1	0	0
4	42	1	2	1	6	1	0	0	0	0	0	0	0
4	21	2	3	1	7	1	0	0	0	0	0	0	0
4	10	0	0	2	6	1	0	0	0	0	0	0	0
4	57	13	0	1	6	1	0	0	0	0	0	0	0
4	65	0	2	1	4	1	0	0	0	0	0	0	0
4	59	0	1	1	7	1	0	0	0	0	0	0	0
4	9	1	0	1	1	0	0	0	0	0	0	0	1
4	25	1	0	1	6	1	0	0	0	0	0	0	0
4	14	0	0	1	4	1	0	0	0	0	1	0	0
4	56	0	1	1	7	1	0	0	0	0	0	0	0
4	58	3	0	1	7	0	0	0	0	0	0	0	1
4	5	0	1	1	1	1	0	0	0	0	1	0	0
4	37	3	4	1	7	0	0	0	0	0	0	0	1
4	46	11	1	1	6	1	0	0	0	0	0	0	0
4	43	0	2	1	7	0	0	0	0	0	0	0	1
4	22	1	1	1	6	1	0	0	0	0	0	0	0
4	18	0	0	1	6	0	0	0	0	0	1	0	0
4	27	0	2	1	7	1	0	0	0	0	0	0	0
4	47	1	5	1	7	1	1	0	0	0	0	0	0
4	14	2	3	1	1	1	0	0	0	0	0	0	0
4	34	0	0	1	6	0	0	0	0	0	1	0	0
4	21	0	0	1	7	0	1	0	0	0	0	0	0
4	39	1	0	1	6	0	0	0	0	0	1	0	0
4	21	0	2	1	6	1	0	0	0	0	0	0	0
4	10	1	0	1	1	1	0	0	0	0	1	0	0
4	17	0	1	1	6	1	0	0	0	0	0	0	0
4	45	30	14	1	4	0	0	0	0	0	0	0	1
4	36	0	1	1	6	1	0	0	0	0	0	0	0
4	19	1	0	1	6	1	0	0	0	0	1	0	0
4	103	13	1	1	6	1	0	0	0	0	0	0	0
4	8	0	0	2	6	0	0	0	0	0	0	0	1
4	22	3	4	1	7	0	0	0	0	0	1	0	0
4	43	1	0	1	6	1	0	0	0	0	0	0	0
4	25	0	0	1	4	1	0	0	0	0	0	0	0
4	45	12	0	1	1	1	0	0	0	0	0	0	0
4	12	14	0	1	1	1	0	0	0	0	0	0	0
4	8	0	0	1	4	0	0	0	0	0	1	0	0
4	21	13	0	1	1	1	0	0	0	0	0	0	0
4	1	0	0	1	5	0	0	0	0	0	0	0	1
4	2	0	0	1	1	0	0	0	0	0	1	0	0
4	40	22	8	3	7	0	0	0	0	0	1	0	0
4	38	1	1	1	6	1	0	0	0	0	0	0	0
4	74	2	1	1	7	0	0	0	0	0	0	0	1
4	8	1	0	1	1	0	0	0	0	0	0	0	1
4	5	1	1	1	1	0	0	0	0	0	0	0	1
4	13	1	1	1	7	0	0	0	0	0	1	0	0
4	90	34	1	1	1	1	0	0	0	0	0	0	0
4	43	0	0	1	7	1	0	0	0	0	0	0	0
4	37	0	1	1	7	1	0	0	0	0	0	0	0
4	17	0	0	1	6	0	0	0	0	0	0	0	1
4	93	18	2	1	1	1	0	0	0	0	0	0	0
4	22	1	0	1	6	0	0	0	0	0	0	0	1
4	10	1	0	1	1	0	0	0	0	0	1	0	0
4	19	1	0	1	1	0	0	0	0	0	1	0	0
4	18	0	0	1	7	0	0	0	0	0	0	0	1
4	67	15	0	1	6	1	0	0	0	0	0	0	0
4	30	1	0	1	7	1	0	0	0	0	0	0	0
4	18	2	1	1	7	0	0	0	0	0	0	0	1
4	29	1	0	1	6	0	0	0	0	0	1	0	0
4	30	0	3	1	6	0	0	0	0	0	0	0	1
4	29	0	4	1	1	1	0	0	0	0	1	0	0
4	80	0	11	1	7	0	0	0	0	0	0	0	1
4	156	15	10	1	7	0	0	0	0	0	0	0	1
4	6	0	0	1	6	0	0	0	0	0	1	0	0
4	94	0	6	1	7	0	0	0	0	0	0	0	1
4	37	1	2	1	7	1	0	0	0	0	0	0	0
4	31	1	1	1	7	1	0	0	0	0	0	0	0
4	92	3	8	1	6	1	0	0	0	0	0	0	0
4	15	0	0	2	6	1	0	0	0	0	0	0	0
4	55	0	0	1	7	1	0	0	0	0	0	0	0
4	14	1	0	1	6	1	0	0	0	0	0	0	0
4	19	3	0	1	4	1	0	0	0	0	0	0	0
4	13	2	0	1	1	0	0	0	0	0	1	0	0
4	9	0	0	1	1	1	0	0	0	0	0	0	0
4	47	0	1	1	7	0	0	0	0	0	0	0	1
4	11	0	0	2	6	0	0	0	0	0	0	0	1
4	17	0	0	1	7	0	1	0	0	0	0	0	0
4	33	0	3	1	6	1	0	0	0	0	0	0	0
4	24	0	0	1	1	0	0	0	0	0	0	0	1
4	21	0	0	1	6	1	0	0	0	0	0	0	0
4	12	0	0	1	1	0	0	0	0	0	1	0	0
4	20	4	1	1	7	0	0	0	0	0	0	0	1
4	34	4	0	1	6	1	0	0	0	0	0	0	0
4	38	1	1	1	7	0	0	0	0	0	0	0	1
4	13	1	0	1	7	0	0	0	0	0	0	0	1
4	47	1	1	1	7	0	0	0	0	0	0	0	1
4	111	11	4	1	7	0	0	0	0	0	0	0	1
4	29	1	0	1	2	1	0	0	0	0	0	0	0
4	19	2	8	1	1	0	0	0	1	0	1	0	0
4	60	1	0	1	6	1	0	0	0	0	0	0	0
4	20	4	0	1	7	0	0	0	0	0	0	0	1
4	42	0	0	1	6	1	0	0	0	0	0	0	0
4	114	33	0	1	6	1	0	0	0	0	0	0	0
4	54	3	1	1	6	0	0	0	0	0	0	1	0
4	34	0	1	1	7	1	0	0	0	0	0	0	0
4	12	13	0	1	6	0	0	0	0	0	0	0	1
4	8	0	0	1	1	1	1	0	0	0	0	0	0
4	17	0	0	2	4	0	0	0	0	0	0	0	1
4	24	0	0	1	7	0	0	0	0	0	0	0	1
4	12	1	0	1	4	0	0	0	0	0	0	0	1
4	13	0	0	1	6	0	0	0	1	0	0	0	0
4	54	17	1	1	5	0	0	0	0	0	0	0	1
4	22	1	3	1	7	0	0	0	0	0	0	0	1
4	37	3	0	1	6	0	0	0	0	0	0	0	1
4	75	13	1	1	7	0	0	0	0	0	0	0	1
4	34	0	0	1	7	0	0	0	0	0	0	0	1
4	14	1	0	1	6	1	0	0	0	0	0	0	0
4	20	1	0	1	6	0	0	0	0	0	1	0	0
4	18	0	0	1	1	1	0	0	0	0	0	0	0
4	31	0	3	1	6	0	0	0	1	0	1	0	0
4	22	0	0	1	4	0	0	0	0	0	0	0	1
4	38	1	0	1	6	1	0	0	0	0	0	0	0
4	43	2	0	1	7	0	0	0	0	0	0	0	1
4	21	0	0	1	6	0	0	0	0	0	0	0	1
4	22	0	0	1	6	0	1	0	0	0	1	0	0
4	326	30	16	1	7	0	0	0	0	0	0	0	1
4	27	27	0	1	3	1	0	0	0	0	0	0	0
4	28	0	0	1	1	0	0	0	0	0	0	0	1
4	63	0	5	1	7	0	0	0	0	0	0	0	1
4	81	0	3	2	6	1	0	0	0	0	1	0	0
4	27	0	0	1	6	1	0	0	0	0	0	0	0
4	13	0	2	1	6	0	0	0	1	0	1	0	0
4	15	3	2	1	4	0	0	0	0	0	0	0	1
4	71	2	2	1	6	1	0	0	0	0	0	0	0
4	21	0	0	1	1	0	0	0	0	0	1	0	0
4	38	4	0	1	6	1	0	0	0	0	0	0	0
4	33	36	0	1	4	1	0	0	0	0	0	0	0
4	181	21	7	1	7	0	0	0	0	0	0	0	1
4	61	2	2	1	6	1	0	0	0	0	0	0	0
4	24	1	1	1	7	1	0	0	0	0	0	0	0
4	55	1	2	1	6	0	1	0	0	0	1	0	0
4	50	1	3	1	7	0	0	0	0	0	1	0	0
4	117	1	1	1	7	0	0	0	0	0	0	0	1
4	51	1	4	1	7	1	0	0	0	0	0	0	0
4	8	0	0	2	6	1	0	0	0	0	1	0	0
4	39	2	0	1	6	1	0	0	0	0	0	0	0
4	47	1	0	1	6	1	0	0	0	0	0	0	0
4	34	0	0	1	6	0	0	0	0	0	1	0	0
4	44	1	0	1	6	1	0	0	0	0	1	0	0
4	9	0	0	1	6	0	0	0	1	0	1	0	0
4	10	0	0	1	1	0	0	0	0	0	1	0	0
4	28	5	0	1	6	1	0	0	0	0	0	0	0
4	37	1	0	1	6	1	0	0	0	0	0	0	0
4	28	2	0	1	7	1	0	0	0	0	0	0	0
4	9	1	1	1	6	0	0	0	1	0	1	0	0
4	61	0	0	1	7	1	0	0	0	0	0	0	0
4	63	19	5	1	7	0	0	0	0	0	0	0	1
4	25	0	0	1	6	1	0	0	0	0	1	0	0
4	9	1	0	2	5	0	0	0	0	0	1	0	0
4	32	14	0	1	7	0	1	0	0	0	0	0	0
4	41	4	2	1	6	1	0	0	0	0	0	0	0
4	9	1	0	1	1	0	0	0	0	0	1	0	0
4	39	1	0	1	7	1	0	0	0	0	0	0	0
4	46	0	2	1	6	1	0	0	0	0	0	0	0
4	11	0	0	1	1	0	0	0	0	0	1	0	0
4	34	0	1	1	6	1	1	0	0	0	0	0	0
4	86	16	0	1	6	1	0	0	0	0	0	0	0
4	28	2	0	1	7	1	0	0	0	0	0	0	0
4	13	3	0	1	6	1	0	0	0	0	0	0	0
4	33	4	0	1	6	1	0	0	0	0	0	0	0
4	45	0	2	1	7	0	0	0	0	0	0	0	1
4	9	0	1	1	4	0	0	0	0	0	1	0	0
4	17	6	0	1	6	1	0	0	0	0	0	0	0
4	15	0	0	1	6	1	0	0	0	0	1	0	0
4	17	1	1	1	1	1	0	0	0	0	0	0	0
4	41	1	1	1	7	0	0	0	0	0	0	0	1
4	16	0	1	1	7	0	0	0	0	0	0	0	1
4	37	0	0	1	6	1	0	0	0	0	0	0	0
4	41	12	0	1	6	1	0	0	0	0	0	0	0
4	129	2	0	1	1	1	0	0	0	0	0	0	0
4	4	0	0	1	1	0	0	0	0	0	1	0	0
4	33	3	0	1	6	1	0	0	0	0	0	0	0
4	135	18	1	1	1	1	0	0	0	0	0	0	0
4	51	3	0	2	7	0	0	0	0	0	0	0	1
4	24	1	1	1	6	0	0	0	0	0	0	1	0
4	44	12	0	1	6	1	0	0	0	0	0	0	0
4	53	0	0	1	6	1	0	0	0	0	0	0	0
4	47	2	0	1	6	0	0	0	0	0	1	0	0
4	6	0	0	1	5	0	0	0	0	0	0	0	1
4	31	1	0	1	7	1	0	0	0	0	0	0	0
4	20	0	0	1	7	0	0	0	0	0	0	0	1
4	88	2	0	1	7	0	0	0	0	0	0	0	1
4	21	1	2	1	1	0	0	0	0	0	0	0	1
4	30	4	0	1	6	1	0	0	0	0	0	0	0
4	258	22	8	1	7	0	0	0	0	0	0	0	1
4	12	1	0	2	4	0	0	0	0	0	0	0	1
4	30	5	2	1	6	0	0	0	1	0	0	0	0
4	11	0	0	1	1	0	0	0	0	0	1	0	0
4	13	2	1	1	6	1	0	0	0	0	0	0	0
4	38	5	3	1	6	1	0	0	0	0	0	0	0
4	33	1	1	1	7	1	0	0	0	0	0	1	0
4	21	3	0	1	6	1	0	0	0	0	0	0	0
4	43	2	2	1	6	0	1	0	0	0	0	0	0
4	31	0	1	1	7	0	0	0	0	0	0	0	1
4	12	1	3	1	1	1	0	0	1	0	0	0	0
4	17	0	0	1	1	1	0	0	0	0	0	0	0
4	97	1	3	1	6	1	0	0	0	0	0	0	0
4	7	0	0	1	1	1	0	0	1	0	1	0	0
4	14	2	0	2	4	0	0	0	0	0	0	0	1
4	97	1	3	1	7	0	0	0	0	0	0	0	1
4	45	3	2	1	6	1	0	0	0	0	0	0	0
4	51	0	0	1	6	0	0	0	0	0	1	1	0
4	33	3	5	1	7	0	0	0	0	0	0	0	1
4	16	3	2	1	1	1	0	0	0	0	0	0	0
4	14	1	0	3	4	0	0	0	0	0	0	0	1
4	46	0	7	2	6	0	0	0	0	0	1	0	0
4	5	0	0	1	1	0	0	0	0	0	1	0	0
4	10	0	0	1	7	0	0	0	0	0	0	0	1
4	35	1	0	1	6	1	0	0	0	0	0	0	0
4	28	0	0	1	7	0	0	0	0	0	0	0	1
4	12	0	0	1	4	0	0	0	0	0	0	0	1
4	55	1	1	1	6	1	0	0	0	0	0	0	0
4	15	0	0	1	6	1	0	0	1	0	1	0	0
4	17	2	1	1	7	1	0	0	0	0	0	0	0
4	15	0	1	1	6	1	0	0	0	0	0	0	0
4	77	1	0	1	7	0	0	0	0	0	0	0	1
4	8	0	0	1	3	0	0	0	0	0	0	0	1
4	15	0	0	1	4	1	0	0	0	0	0	0	0
4	25	3	0	1	1	1	0	0	0	0	0	0	0
4	39	1	0	1	7	1	0	0	0	0	0	0	0
4	11	2	0	1	5	0	0	0	0	0	0	0	1
4	37	1	2	1	6	1	0	0	0	0	0	0	0
4	11	0	0	1	1	0	0	0	0	0	1	0	0
4	31	11	1	1	6	1	0	0	0	0	0	0	0
4	25	1	2	1	7	0	0	0	0	0	0	0	1
4	111	31	0	1	6	1	0	0	0	0	0	0	0
4	28	1	1	1	7	0	0	0	0	0	0	0	1
4	18	3	0	1	1	0	0	0	0	0	0	0	1
4	87	0	5	1	7	0	0	0	0	0	0	0	1
4	25	2	0	1	1	1	0	0	0	0	0	0	0
4	33	0	0	1	7	0	0	0	0	0	0	0	1
4	20	2	0	1	1	1	0	0	0	0	0	0	0
4	31	1	0	1	7	1	0	0	0	0	0	0	0
4	15	5	4	1	6	0	0	0	0	0	0	0	1
4	64	1	3	1	6	0	0	0	0	0	0	0	1
4	10	0	0	1	1	0	0	0	0	0	1	0	0
4	15	0	3	1	6	1	1	0	0	0	0	0	0
4	30	1	0	1	6	1	0	0	0	0	0	0	0
4	30	5	0	1	4	0	0	0	0	0	0	0	1
4	21	0	0	1	6	1	0	0	0	0	0	0	0
4	6	1	0	3	6	0	0	0	0	0	0	0	1
4	5	1	0	1	5	0	0	0	0	0	0	0	1
4	45	2	0	1	7	1	0	0	0	0	0	0	0
4	16	0	0	1	4	1	0	0	0	0	0	0	0
4	58	1	0	1	7	0	0	0	0	0	0	0	1
4	6	0	0	3	7	1	0	0	0	0	0	0	0
4	17	1	0	1	4	1	0	0	0	0	0	0	0
4	11	3	1	1	1	0	0	0	0	1	1	0	0
4	36	2	0	1	1	1	0	0	0	0	0	0	0
4	16	0	0	1	1	0	0	0	0	0	1	0	0
4	63	13	0	1	6	1	0	0	0	0	0	0	0
4	8	0	0	2	7	1	0	0	0	0	0	0	0
4	7	0	2	1	6	0	0	0	1	0	1	0	0
4	18	1	0	1	4	0	0	0	0	0	1	0	0
4	4	0	0	1	5	0	0	0	0	0	0	0	1
4	41	1	0	1	4	0	0	0	0	0	0	0	1
4	73	1	9	1	7	0	0	0	0	0	0	0	1
4	18	1	0	1	1	0	0	0	1	1	1	0	0
4	28	12	3	1	1	1	0	0	0	0	0	0	0
4	38	1	1	1	7	1	0	0	0	0	0	0	0
4	38	0	3	1	6	1	0	0	0	0	0	0	0
4	77	0	0	1	6	1	0	0	0	0	0	0	0
4	86	3	2	1	6	1	0	0	0	0	0	0	0
4	47	1	0	1	7	1	0	0	0	0	0	0	0
4	8	0	0	1	1	0	0	0	0	0	1	0	0
4	44	1	1	1	6	1	0	0	0	0	0	0	0
4	28	1	0	1	6	1	0	0	0	0	0	0	0
4	18	0	0	1	6	1	0	0	0	0	1	0	0
4	20	1	0	1	7	0	0	0	0	0	0	0	1
4	22	2	0	1	1	1	0	0	0	0	0	0	0
4	50	19	0	1	6	1	0	0	0	0	0	0	0
4	15	0	0	2	6	0	0	0	0	0	1	1	0
4	31	0	2	1	6	1	0	0	0	0	0	0	0
4	30	3	2	1	6	0	0	0	0	0	1	0	0
4	17	3	0	1	1	1	0	0	0	0	0	0	0
4	46	0	1	1	6	0	0	0	0	0	0	1	0
4	13	0	0	1	1	1	0	0	0	0	0	0	0
4	4	0	0	1	6	0	0	0	1	0	1	0	0
4	36	3	0	2	4	0	0	0	0	0	0	0	1
4	17	0	0	1	4	0	0	0	0	0	0	0	1
4	12	1	2	1	1	1	0	0	0	0	0	0	0
4	20	0	0	1	4	0	0	0	0	0	0	0	1
4	182	12	4	1	7	0	0	0	0	0	0	0	1
4	15	13	0	1	1	1	0	0	0	0	0	0	0
4	22	2	0	1	1	1	0	0	0	1	1	0	0
4	13	0	0	2	4	1	0	0	0	0	0	0	0
4	6	0	0	4	4	0	0	0	0	0	0	0	1
4	28	0	0	1	6	1	0	0	0	0	0	0	0
4	12	0	0	1	1	0	0	0	0	0	1	0	0
4	76	18	1	1	6	1	0	0	0	0	0	0	0
4	26	0	0	1	7	1	0	0	0	0	0	0	0
4	3	0	0	2	4	0	0	0	0	0	1	0	0
4	46	20	0	1	1	1	0	0	0	0	1	1	0
4	74	18	2	1	6	0	0	0	0	0	1	1	0
4	35	13	0	1	1	1	0	0	0	0	0	0	0
4	6	0	0	2	4	0	0	0	0	0	0	0	1
4	50	1	2	1	5	0	0	0	0	0	0	0	1
4	44	7	0	1	6	1	0	0	0	0	0	0	0
4	41	0	1	1	7	0	0	0	0	0	0	0	1
4	18	3	0	3	4	0	0	0	0	0	0	0	1
4	17	4	0	1	5	0	0	0	0	0	0	0	1
4	21	0	0	1	7	0	0	0	0	0	0	0	1
4	12	0	0	1	6	0	0	0	1	0	1	0	0
4	15	0	0	1	4	0	0	0	0	0	0	0	1
4	67	0	2	1	7	0	0	0	0	0	0	0	1
4	20	0	0	1	6	1	1	0	0	0	0	0	0
4	102	22	0	1	6	1	0	0	0	0	0	0	0
4	46	0	0	1	7	0	0	0	0	0	0	0	1
4	18	0	0	1	5	0	0	0	0	0	0	0	1
4	18	0	0	1	1	1	0	0	0	0	0	0	0
4	28	0	0	1	6	0	0	0	0	0	1	0	0
4	12	0	1	1	5	1	0	0	0	0	0	0	0
4	20	0	0	1	7	1	0	0	0	0	0	0	0
4	29	1	0	1	6	0	0	0	0	0	0	1	0
4	52	1	1	1	7	0	0	0	0	0	0	0	1
4	25	0	2	1	1	1	0	0	0	0	0	0	0
4	25	0	0	1	7	1	0	0	0	0	0	0	0
4	23	0	0	1	6	0	0	0	0	0	0	0	1
4	6	0	0	1	3	0	0	0	0	0	0	0	1
4	71	23	1	1	6	1	0	0	0	0	0	0	0
4	14	1	0	1	1	0	0	0	0	0	1	0	0
4	62	0	2	1	6	0	0	0	0	0	0	0	1
4	10	0	0	1	4	0	0	0	0	0	0	0	1
4	46	1	2	1	7	0	0	0	0	0	0	0	1
4	13	0	0	1	4	0	0	0	0	0	0	0	1
4	30	2	0	1	6	1	0	0	0	0	0	0	0
4	17	0	2	3	7	1	1	0	0	0	0	0	0
4	46	3	2	1	7	1	0	0	0	0	0	0	0
4	27	1	1	1	7	1	0	0	0	0	0	0	0
4	8	1	1	2	5	0	0	0	0	0	0	0	1
4	12	2	0	1	1	0	0	0	0	0	0	0	1
4	12	0	0	1	6	0	0	0	0	0	1	0	0
4	58	0	2	1	1	1	0	0	0	0	0	0	0
4	14	11	0	2	1	1	0	0	0	0	0	0	0
4	34	1	0	1	7	0	0	0	0	0	0	0	1
4	36	0	1	1	6	0	0	0	0	0	1	0	0
4	19	0	6	1	7	0	0	0	0	0	0	0	1
4	11	5	1	1	1	1	1	0	0	0	0	0	0
4	7	0	1	1	1	0	0	0	0	0	1	0	0
4	14	0	0	1	4	1	0	0	0	0	0	0	0
4	16	2	0	2	6	0	0	0	0	0	0	0	1
4	24	2	0	1	6	0	0	0	0	0	0	0	1
4	19	0	0	1	7	0	0	0	0	0	0	0	1
4	22	1	0	1	7	1	0	0	0	0	0	0	0
4	29	1	0	1	6	1	0	0	0	0	0	0	0
4	12	2	1	1	1	0	0	0	0	0	1	0	0
4	68	1	8	1	6	1	0	0	0	0	0	0	0
4	11	1	0	1	5	1	0	0	0	0	0	0	0
4	33	1	0	1	6	1	0	0	0	0	0	0	0
4	38	0	0	1	7	1	0	0	0	0	0	0	0
4	23	0	1	1	6	1	0	0	0	0	0	0	0
4	21	1	0	1	7	0	0	0	0	0	0	0	1
4	9	0	0	1	5	0	0	0	0	0	0	0	1
4	19	1	0	1	7	0	0	0	0	0	0	0	1
4	17	0	0	1	5	1	0	0	0	0	0	0	0
4	26	2	0	1	6	1	0	0	0	0	0	0	0
4	11	1	0	1	4	0	0	0	0	0	0	0	1
4	246	12	6	2	1	0	0	0	0	1	0	0	0
4	10	2	0	1	1	0	0	0	0	0	1	0	0
4	21	0	0	1	7	0	0	0	0	0	0	0	1
4	28	2	0	1	6	0	0	0	0	0	0	0	1
4	24	0	0	1	6	1	0	0	0	0	1	0	0
4	54	20	0	1	6	1	0	0	0	0	0	0	0
4	12	1	0	1	6	1	0	0	0	0	0	0	0
4	302	18	21	1	1	1	0	0	0	0	0	0	0
4	38	2	0	1	1	0	0	0	0	0	0	0	1
4	19	0	0	1	6	0	0	0	0	0	1	1	0
4	9	0	0	1	1	0	0	0	0	0	1	0	0
4	17	0	0	1	6	0	0	0	0	0	0	0	1
4	53	2	2	1	6	0	0	0	0	0	0	0	1
4	37	2	0	1	6	1	0	0	0	0	0	0	0
4	42	1	5	1	7	0	0	0	0	0	0	0	1
4	20	0	0	1	6	0	0	0	0	0	0	0	1
4	24	1	0	1	6	0	0	0	0	0	0	0	1
4	22	1	1	3	6	0	0	0	0	0	0	0	1
4	27	0	4	1	7	0	0	0	0	0	0	0	1
4	10	0	0	1	5	0	0	0	0	0	0	0	1
4	93	11	10	1	6	0	0	0	0	0	0	0	1
4	24	0	0	1	6	0	0	0	0	0	0	0	1
4	39	0	0	1	6	0	0	0	0	0	1	0	0
4	10	0	0	1	1	0	0	0	0	0	0	0	1
4	205	12	15	1	1	1	0	0	0	0	0	0	0
4	43	0	2	1	6	0	0	0	0	0	1	0	0
4	16	1	0	1	1	0	0	0	0	0	1	0	0
4	51	0	1	1	6	0	0	0	0	0	0	0	1
4	26	1	0	1	7	0	0	0	0	0	0	1	0
4	23	1	0	1	6	1	0	0	0	0	0	0	0
4	16	0	3	1	6	0	0	0	0	0	0	0	1
4	26	0	0	1	1	0	0	0	0	1	0	0	0
4	10	0	0	1	6	1	0	0	0	0	0	0	0
4	37	3	4	1	6	0	0	0	0	0	1	0	0
4	17	2	0	1	1	1	0	0	0	0	0	0	0
4	43	0	0	1	7	0	0	0	0	0	1	0	0
4	5	1	0	1	1	1	0	0	0	0	0	0	0
4	8	0	0	1	1	0	0	0	0	0	1	0	0
4	15	1	0	1	1	1	0	0	0	1	0	0	0
4	53	1	4	1	7	0	0	0	0	0	0	1	0
4	31	0	2	1	6	0	0	0	0	0	0	0	1
4	26	0	0	1	6	1	0	0	0	0	0	0	0
4	41	0	1	1	7	0	0	0	0	0	0	0	1
4	22	1	1	1	1	1	0	0	0	0	0	0	0
4	18	2	1	1	6	0	0	0	0	0	0	0	1
4	54	0	1	1	6	0	0	0	0	0	0	0	1
4	172	18	4	1	7	0	0	0	0	0	0	0	1
4	14	0	0	1	4	0	0	0	0	0	0	0	1
4	64	0	2	1	7	0	0	0	0	0	0	0	1
4	132	3	2	1	1	1	0	0	0	0	0	0	0
4	20	16	0	2	1	0	0	0	0	1	0	0	0
4	24	0	0	1	7	0	0	0	0	0	1	0	0
4	24	1	0	1	4	1	0	0	0	0	0	0	0
4	26	0	0	1	7	0	0	0	0	0	0	1	0
4	7	1	0	1	7	0	0	0	0	0	1	0	0
4	522	47	21	1	1	1	0	0	0	0	0	0	0
4	26	2	1	1	6	0	0	0	0	0	0	1	0
4	25	4	0	1	6	1	0	0	0	0	0	0	0
4	59	0	3	1	7	0	0	0	0	0	0	1	0
4	27	1	2	1	1	1	0	0	0	0	0	0	0
4	48	1	0	1	6	1	0	0	0	0	1	0	0
4	39	0	1	1	7	0	0	0	0	0	0	0	1
4	24	2	1	1	7	0	0	0	0	0	0	0	1
4	28	0	1	1	7	0	0	0	0	0	0	1	0
4	32	4	2	1	1	1	0	0	0	0	0	0	0
4	17	0	0	1	4	0	0	0	0	0	0	0	1
4	21	3	0	1	6	0	0	0	0	0	1	0	0
4	30	1	0	1	7	1	0	0	0	0	0	0	0
4	26	1	0	1	1	0	0	0	0	0	1	0	0
4	12	1	0	1	6	1	0	0	0	0	0	0	0
4	82	1	2	1	7	0	0	0	0	0	0	0	1
4	21	2	0	1	6	1	0	0	0	0	0	0	0
4	23	0	0	1	6	0	0	0	1	0	1	0	0
4	22	0	0	1	4	0	0	0	0	0	0	0	1
4	47	0	0	1	6	0	0	0	0	0	0	0	1
4	25	0	0	1	7	1	0	0	0	0	0	0	0
4	86	1	6	1	7	0	0	0	0	0	0	0	1
4	11	0	0	1	2	1	0	0	0	0	0	0	0
4	53	0	2	1	5	0	0	0	0	0	0	0	1
4	327	25	32	1	1	1	0	0	0	0	0	0	0
4	16	0	0	1	1	1	0	0	0	0	0	0	0
4	99	29	1	1	6	0	0	0	0	0	0	0	1
4	15	1	0	1	1	0	0	0	0	0	1	0	0
4	28	0	0	1	6	1	0	0	0	0	0	0	0
4	77	23	0	1	6	1	0	0	0	0	0	0	0
4	28	0	0	1	7	0	0	0	0	0	0	0	1
4	26	0	4	1	7	0	0	0	0	0	1	0	0
4	20	0	0	1	6	1	0	0	0	0	0	0	0
4	78	31	3	1	6	1	0	0	0	0	0	0	0
4	114	3	14	1	7	0	0	0	0	0	0	0	1
4	44	0	1	1	7	1	0	0	0	0	0	0	0
4	423	61	40	1	1	1	0	0	0	0	0	0	0
4	42	4	5	1	1	1	0	0	0	0	0	0	0
4	204	25	5	1	6	1	0	0	0	0	0	0	0
4	95	1	5	1	6	1	0	0	0	0	0	0	0
4	8	0	0	1	1	0	0	0	0	0	1	0	0
4	35	1	0	1	7	1	0	0	0	0	0	0	0
4	29	3	3	1	5	1	0	0	0	0	0	0	0
4	17	1	0	1	4	0	0	0	0	0	0	0	1
4	20	1	0	3	6	1	0	0	0	1	0	0	0
4	24	0	0	1	4	0	0	0	0	0	0	0	1
4	14	1	0	1	1	1	0	0	0	0	0	0	0
4	24	0	1	1	6	0	0	0	1	0	0	0	0
4	459	49	13	1	1	1	0	0	0	0	0	0	0
4	28	1	1	1	6	0	0	0	0	0	0	0	1
4	29	0	0	1	7	0	0	0	0	0	0	0	1
4	23	0	0	1	6	1	0	0	0	0	0	0	0
4	31	1	0	1	1	0	0	0	0	0	0	0	1
4	6	1	0	1	1	0	0	0	0	0	1	0	0
4	30	0	1	1	6	1	0	0	0	0	0	0	0
4	12	0	0	1	7	1	0	0	0	0	0	0	0
4	67	13	1	1	6	1	0	0	0	0	0	0	0
4	17	0	0	1	6	0	0	0	0	0	0	1	0
4	793	56	10	1	1	1	0	0	0	0	0	0	0
4	135	19	5	1	1	1	0	0	0	0	0	0	0
4	22	0	0	1	7	1	0	0	0	0	1	0	0
4	19	0	1	1	1	1	0	0	0	0	0	0	0
4	123	13	5	1	7	1	0	0	0	0	0	0	0
4	10	1	0	1	5	0	0	0	0	0	0	0	1
4	20	0	1	1	7	1	0	0	0	0	0	0	0
4	19	0	0	1	5	1	0	0	0	0	0	0	0
4	169	25	13	1	1	1	0	0	0	0	0	0	0
4	32	2	0	1	1	0	1	0	0	0	1	0	0
4	27	0	1	1	7	1	0	0	0	0	0	0	0
4	26	0	0	1	5	0	0	0	0	0	0	0	1
4	68	18	2	1	6	1	0	0	0	0	0	0	0
4	31	0	2	1	6	0	1	0	0	0	0	0	0
4	19	0	0	1	4	1	0	0	0	0	0	0	0
4	662	33	10	1	1	1	0	0	0	0	0	0	0
4	22	0	0	1	4	0	0	0	0	0	0	0	1
4	4	0	0	1	4	0	0	0	0	0	0	0	1
4	16	2	0	1	5	1	0	0	0	0	0	0	0
4	17	0	0	1	6	0	1	0	0	0	0	0	0
4	737	41	18	1	1	1	0	0	0	0	0	0	0
4	33	0	1	1	1	0	0	0	1	0	0	0	0
4	46	18	0	1	6	1	0	0	0	0	0	0	0
4	17	0	5	1	6	0	1	0	0	0	1	0	0
4	713	91	33	1	1	1	0	0	0	0	0	0	0
4	21	1	0	1	7	1	0	0	0	0	0	0	0
4	14	0	0	1	4	0	0	0	0	0	0	0	1
4	41	15	0	1	1	1	0	0	0	0	0	0	0
4	9	0	0	1	6	0	0	0	1	0	1	0	0
4	6	0	0	1	4	1	0	0	0	0	0	0	0
4	81	23	12	1	7	0	0	0	0	0	0	0	1
4	22	0	1	1	5	0	0	0	0	0	0	0	1
4	106	3	1	1	1	1	0	0	0	0	0	0	0
4	32	1	0	1	6	1	0	0	0	0	0	0	0
4	32	7		1	1	1	0	0	0	0	0	0	0
4	22	18	1	1	1	1	0	0	0	0	0	0	0
4	31	1	0	1	6	1	0	0	0	0	0	0	0
4	15	0	1	1	1	1	0	0	0	0	0	0	0
4	5	0	0	1	5	0	0	0	0	0	0	0	1
4	11	26	2	1	1	1	0	0	0	0	0	0	0
4	25	0	0	1	6	0	0	0	0	0	0	0	1
4	15	1	0	1	1	1	0	0	0	0	0	0	0
4	16	2	1	1	1	1	0	0	0	0	0	0	0
4	16	1	1	1	7	1	0	0	0	0	0	0	0
4	42	1	0	1	6	1	0	0	0	0	0	0	0
4	11	1	0	1	1	0	0	0	0	0	1	0	0
4	24	0	0	1	7	0	0	0	0	0	0	0	1
4	14	1	0	1	1	1	0	0	0	0	0	0	0
4	21	0	0	1	6	1	0	0	0	0	0	0	0
4	5	1	3	1	1	0	0	0	0	0	0	0	1
4	15	0	0	1	6	0	0	0	1	0	1	0	0
4	54	0	0	1	7	0	0	0	0	0	0	0	1
4	53	13	4	1	1	1	0	0	0	0	0	0	0
4	17	1	0	3	4	1	0	0	0	0	0	1	0
4	57	0	2	1	7	0	0	0	0	0	0	0	1
4	16	5	1	1	4	1	0	0	0	0	0	0	0
4	16	0	0	1	4	1	0	0	0	0	0	0	0
4	26	3	3	1	6	1	0	0	0	0	0	0	0
4	18	2	1	1	4	1	0	0	0	0	0	0	0
4	6	0	0	1	1	1	0	0	0	0	0	0	0
4	54	0	0	1	6	0	0	0	0	0	0	0	1
4	4	0	0	2	4	0	0	0	0	0	0	0	1
4	66	2	2	1	6	0	0	0	0	0	0	0	1
4	7	1	0	1	1	0	0	0	0	0	1	0	0
4	27	0	0	1	6	0	0	0	0	0	0	0	1
4	15	2	0	1	1	0	0	0	1	0	0	0	0
4	12	3	0	2	4	0	0	0	0	0	1	0	0
4	15	1	0	1	6	0	0	0	0	0	1	0	0
4	7	1	1	3	7	1	0	0	0	0	0	0	0
4	8	2	6	1	6	0	0	0	1	0	1	0	0
4	86	1	5	1	6	0	0	0	0	0	0	1	0
4	18	0	0	1	1	0	0	0	0	0	0	0	1
4	14	0	0	1	7	1	0	0	0	0	0	0	0
4	14	0	0	1	5	0	0	0	0	0	0	0	1
4	560	52	23	1	1	1	0	0	0	0	0	0	0
4	963	105	21	1	7	1	0	0	0	0	0	0	0
4	22	3	1	1	6	0	0	0	0	0	0	1	0
4	31	5	0	1	3	1	0	0	0	0	0	0	0
4	15	1	0	1	1	1	0	0	0	0	0	0	0
4	10	0	0	1	1	0	0	0	0	0	1	0	0
5	9	1	1	2	5	0	0	0	0	0	0	0	1
5	17	1	0	2	7	0	0	0	0	0	0	0	1
5	1	0	0	2	4	0	0	0	0	0	0	0	1
5	4	0	0	2	7	0	0	0	0	0	0	0	1
5	21	6	0	2	7	0	0	0	0	0	0	0	1
5	22	0	0	2	6	0	0	0	0	0	0	0	1
5	4	0	0	2	4	0	0	0	0	0	0	0	1
5	9	1	0	2	6	0	0	0	0	0	0	0	1
5	18	1	1	2	4	0	0	0	0	0	0	0	1
5	10	0	0	2	7	0	0	0	0	0	0	0	1
5	3	0	0	2	6	0	0	0	0	0	0	0	1
5	1	0	1	2	1	0	0	0	0	0	0	0	1
5	17	0	0	2	7	0	0	0	0	0	0	0	1
5	20	2	0	2	7	0	0	0	0	0	0	0	1
5	41	0	1	2	6	0	0	0	0	0	0	0	1
5	14	1	2	2	4	0	0	0	0	0	0	0	1
5	33	1	1	2	6	0	0	0	0	0	0	0	1
5	37	1	2	2	6	0	0	0	0	0	0	0	1
5	5	0	0	2	6	0	0	0	0	0	0	0	1
5	10	0	1	2	3	0	0	0	0	0	0	0	1
5	4	0	0	2	6	0	0	0	0	0	0	0	1
5	15	0	0	2	4	0	0	0	0	0	0	0	1
5	5	1	0	2	6	0	0	0	0	0	0	0	1
5	14	3	2	2	4	0	0	0	0	0	0	0	1
5	19	1	0	2	7	0	0	0	0	0	0	0	1
5	25	2	0	2	4	0	0	0	0	0	0	0	1
5	29	2	2	2	6	0	0	0	0	0	0	0	1
5	15	0	3	2	7	0	0	0	0	0	0	0	1
5	15	0	0	2	7	0	0	0	0	0	0	0	1
5	15	1	1	2	7	0	0	0	0	0	0	0	1
5	17	0	0	2	3	0	0	0	0	0	0	0	1
5	14	2	0	2	4	0	0	0	0	0	0	0	1
5	3	0	0	2	6	0	0	0	0	0	0	0	1
5	19	0	10	2	4	0	0	0	0	0	0	0	1
5	7	0	0	2	6	0	0	0	0	0	0	0	1
5	30	3	4	2	6	0	0	0	0	0	0	0	1
5	9	0	1	2	6	0	0	0	0	0	0	0	1
5	4	1	0	2	7	0	0	0	0	0	0	0	1
5	7	0	0	2	6	0	0	0	1	0	0	0	0
5	51	2	3	2	6	0	0	0	0	0	0	0	1
5	24	1	0	2	7	0	0	0	0	0	0	0	1
5	15	0	2	2	4	0	0	0	0	0	0	0	1
5	20	2	0	2	4	0	0	0	0	0	0	0	1
5	9	0	1	2	6	0	0	0	0	0	0	0	1
5	13	0	2	2	6	0	0	0	0	0	0	0	1
5	25	18	10	2	6	0	0	0	0	0	0	0	1
5	24	1	16	2	6	0	0	0	0	0	0	0	1
5	6	0	0	2	6	0	0	0	0	0	0	0	1
5	10	3	0	2	7	0	0	0	0	0	0	0	1
5	23	2	3	2	6	0	0	0	0	0	0	0	1
5	5	0	0	2	5	0	0	0	0	0	0	0	1
5	11	0	0	2	6	0	0	0	0	0	1	0	0
5	7	0	1	2	4	0	0	0	0	0	0	0	1
5	50	21	7	2	6	0	0	0	0	0	0	0	1
5	10	1	0	2	6	0	0	0	0	0	0	0	1
5	25	11	4	2	4	0	0	0	0	0	0	0	1
5	27	1	2	2	6	0	0	0	0	0	0	0	1
5	5	2	4	2	6	0	0	0	0	0	0	0	1
5	6	0	0	2	4	0	0	0	0	0	0	0	1
5	3	0	0	1	1	0	0	0	0	0	1	0	0
5	6	1	0	1	1	0	0	0	0	0	0	0	1
5	7	0	0	2	6	0	0	0	0	0	0	0	1
5	32	0	2	2	7	0	0	0	0	0	0	0	1
5	6	0	0	2	1	0	0	0	0	0	0	0	1
5	3	0	0	1	1	0	0	0	0	0	0	0	1
5	6	0	0	2	6	1	0	0	0	0	0	0	0
5	9	0	0	1	1	1	0	0	0	0	0	0	0
5	23	0	1	2	7	0	0	0	0	0	0	0	1
5	20	0	0	2	6	0	0	0	0	0	0	0	1
5	16	0	2	2	7	0	0	0	0	0	0	0	1
5	4	3	0	2	4	0	0	0	0	0	0	0	1
5	11	0	0	2	3	0	0	0	0	0	0	0	1
5	10	2	0	2	6	0	0	0	0	0	0	0	1
5	9	0	0	2	4	0	0	0	0	0	0	0	1
5	14	0	2	2	6	0	0	0	0	0	0	0	1
5	21	4	0	2	6	0	0	0	0	0	0	0	1
5	10	4	0	2	6	0	0	0	0	0	0	0	1
5	5	3	0	1	1	0	0	0	0	0	0	0	1
5	27	12	0	2	6	0	0	0	0	0	0	0	1
5	5	0	0	2	1	0	0	0	0	0	0	0	1
5	32	1	1	2	7	0	0	0	0	0	0	0	1
5	8	2	1	2	6	0	0	0	0	0	0	0	1
5	49	3	12	2	6	0	0	0	0	0	0	0	1
5	18	1	1	2	3	0	0	0	0	0	0	0	1
5	3	0	0	2	6	0	0	0	0	0	0	0	1
5	24	2	0	2	4	0	0	0	0	0	0	0	1
5	21	2	0	2	7	0	0	0	0	0	0	0	1
5	12	5	0	2	4	0	0	0	0	0	0	0	1
5	16	0	0	2	6	0	0	0	0	0	0	0	1
5	19	2	1	2	6	0	0	0	0	0	0	0	1
5	35	1	2	2	6	0	0	0	0	0	0	0	1
5	6	1	0	2	1	0	0	0	0	0	0	0	1
5	22	1	1	2	6	0	0	0	0	0	0	0	1
5	16	0	2	2	6	0	0	0	0	0	0	0	1
5	48	3	14	2	6	0	0	0	0	0	0	0	1
5	7	0	1	2	6	0	0	0	0	0	0	0	1
5	24	0	3	2	6	0	0	0	0	0	0	0	1
5	9	1	2	2	4	0	0	0	0	0	0	0	1
5	255	35	19	2	4	0	0	0	0	0	0	0	1
5	57	2	2	2	7	0	0	0	0	0	0	0	1
5	8	1	1	2	1	0	0	0	0	0	0	0	1
5	16	1	1	2	7	0	0	0	0	0	0	0	1
5	97	45	4	2	6	0	0	0	0	0	0	0	1
5	22	1	2	2	6	0	0	0	0	0	0	0	1
5	21	0	4	2	6	0	0	0	0	0	0	0	1
5	21	0	0	2	3	0	0	0	0	0	0	0	1
5	32	0	2	2	7	0	0	0	0	0	0	0	1
5	8	0	0	2	3	0	0	0	0	0	0	0	1
5	13	1	1	2	7	0	0	0	0	0	0	0	1
5	8	0	1	2	6	0	0	0	0	0	0	0	1
5	17	0	1	2	6	0	0	0	0	0	0	0	1
5	5	3	0	2	6	0	0	0	0	0	0	0	1
5	11	0	2	2	6	0	0	0	0	0	0	0	1
5	133	32	5	2	7	0	0	0	0	0	0	0	1
5	65	18	5	2	7	0	0	0	0	0	0	0	1
5	13	2	2	2	4	0	0	0	0	0	0	0	1
5	41	2	2	2	6	0	0	0	0	0	0	0	1
5	42	0	1	2	6	0	0	0	0	0	0	0	1
5	5	0	0	2	6	0	0	0	0	0	0	0	1
5	43	4	1	2	7	0	0	0	0	0	0	0	1
5	23	0	1	2	6	0	0	0	0	0	0	0	1
5	17	0	0	3	6	0	0	0	0	0	0	0	1
5	129	15	2	2	6	0	0	0	0	0	0	0	1
5	6	1	2	2	6	0	0	0	0	0	0	0	1
5	34	2	5	2	6	0	0	0	0	0	1	0	0
5	43	0	0	2	6	0	0	0	0	0	1	0	0
5	21	0	0	2	7	0	0	0	0	0	0	0	1
5	10	0	5	2	4	0	0	0	0	0	0	0	1
5	10	3	3	2	6	0	0	0	0	0	0	0	1
5	99	5	19	2	7	0	0	0	0	0	0	0	1
5	20	0	0	2	6	0	0	0	0	0	0	0	1
5	42	16	3	2	4	0	0	0	0	0	0	0	1
5	21	3	1	2	5	0	0	0	0	0	0	0	1
5	57	43	1	2	6	0	0	0	0	0	0	0	1
5	15	1	0	2	6	0	0	0	0	0	0	0	1
5	75	0	7	2	6	0	0	0	0	0	0	0	1
5	23	1	0	2	7	0	0	0	0	0	0	0	1
5	18	3	0	2	6	0	0	0	0	0	0	0	1
5	16	2	3	1	6	1	0	0	0	0	0	0	0
5	6	2	0	2	6	0	0	0	0	0	0	0	1
5	5	0	0	2	4	0	0	0	0	0	0	0	1
5	14	2	0	2	6	0	0	0	0	0	0	0	1
5	8	5	3	2	5	0	0	0	0	0	0	0	1
5	21	4	0	2	4	0	0	0	0	0	0	0	1
5	11	2	3	2	4	0	0	0	0	0	0	0	1
5	4	1	0	2	5	0	0	0	0	0	0	0	1
5	36	3	1	2	6	0	0	0	0	0	0	0	1
5	44	2	1	2	6	0	0	0	0	0	0	0	1
5	138	3	3	2	7	0	0	0	0	0	0	0	1
5	27	2	0	2	6	0	0	0	0	0	0	0	1
5	12	15	0	2	4	0	0	0	0	0	0	0	1
5	4	0	0	3	6	1	1	0	0	0	0	0	0
5	33	0	2	1	6	0	0	0	0	0	0	0	1
5	8	0	2	2	7	0	0	0	0	0	0	0	1
5	33	19	2	3	6	1	1	0	0	0	0	0	0
5	10	1	0	2	7	0	0	0	0	0	0	0	1
5	8	1	0	3	6	1	1	0	0	0	0	0	0
5	24	1	0	2	4	0	0	0	0	0	0	0	1
5	15	4	0	2	6	0	0	0	0	0	0	0	1
5	21	0	0	1	1	0	0	0	0	0	0	0	1
5	4	2	0	2	3	0	0	0	0	0	0	0	1
5	9	0	0	1	4	0	0	0	0	0	0	0	1
5	44	3	0	2	6	0	0	0	0	0	0	0	1
5	11	3	0	2	5	0	0	0	0	0	0	0	1
5	12	0	1	1	6	0	0	0	0	0	0	0	1
5	6	0	0	2	1	0	0	0	0	0	0	0	1
5	10	0	0	2	6	0	0	0	0	0	0	0	1
5	18	1	0	2	6	0	0	0	0	0	0	0	1
5	19	1	0	1	1	0	0	0	0	0	0	0	1
5	25	15	4	2	6	0	0	0	0	0	0	0	1
5	2	0	0	1	6	0	0	0	0	0	1	0	0
5	14	6	0	2	4	0	0	0	0	0	0	0	1
5	6	0	1	3	6	1	1	0	0	0	0	0	0
5	0	0	0	1	6	1	0	0	0	0	0	0	0
5	37	2	3	2	6	0	0	0	0	0	0	0	1
5	2	1	1	1	1	1	0	0	0	0	0	0	0
5	8	0	1	3	6	1	1	0	0	0	0	0	0
5	38	22	8	2	4	0	0	0	0	0	0	0	1
5	11	3	0	2	5	0	0	0	0	0	0	0	1
5	6	0	0	1	6	0	0	0	0	0	1	0	0
5	11	1	1	2	6	0	1	0	0	0	0	0	0
5	7	0	0	1	1	1	0	0	0	0	0	0	0
5	23	0	0	2	4	0	0	0	0	0	0	0	1
5	9	0	0	2	6	0	0	0	0	0	0	0	1
5	36	1	2	1	6	0	0	0	0	0	0	0	1
5	4	0	0	2	4	0	0	0	0	0	0	0	1
5	7	0	1	1	4	0	0	0	0	0	0	0	1
5	54	0	4	2	6	0	1	0	0	0	0	0	0
5	35	4	0	2	7	0	0	0	0	0	0	0	1
5	29	4		2	7	0	0	0	0	0	0	0	1
5	2	0	5	2	7	0	0	0	0	0	0	0	1
5	5	1	0	2	6	0	0	0	0	0	1	0	0
5	22	2	1	2	6	0	0	0	0	0	0	0	1
5	13	0	0	2	6	0	0	0	0	0	0	0	1
5	32	0	1	4	6	0	0	0	0	0	0	0	1
5	4	0	0	2	4	0	0	0	0	0	0	0	1
5	10	0	0	2	6	0	0	0	0	0	0	0	1
5	4	2	0	2	6	0	0	0	0	0	1	0	0
5	91	15	3	2	6	0	0	0	0	0	0	0	1
5	9	0	0	4	6	0	0	0	0	0	0	0	1
5	14	2	1	2	6	0	0	0	0	0	0	0	1
5	14	14	4	2	4	0	0	0	0	0	0	0	1
5	7	0	1	2	6	0	0	0	0	0	0	0	1
5	7	0	0	2	6	0	0	0	0	0	1	0	0
5	5	0	1	2	4	0	0	0	0	0	0	0	1
5	22	1	1	2	6	0	0	0	0	0	0	0	1
5	123	14	4	2	6	0	0	0	0	0	0	0	1
5	20	0	0	1	6	1	0	0	0	0	0	0	0
5	11	0	0	1	6	1	0	0	0	0	0	0	0
5	58	2	16	2	6	0	0	0	0	0	0	0	1
5	10	0	1	2	7	0	0	0	0	0	0	0	1
5	40	1	6	2	7	0	0	0	0	0	0	0	1
5	5	2	0	2	6	0	0	0	0	0	0	0	1
5	12	0	0	3	6	1	0	0	0	0	0	1	0
5	9	0	0	2	4	0	0	0	0	0	0	0	1
5	23	1	0	2	6	0	0	0	0	0	0	0	1
5	7	0	0	1	6	1	0	0	1	0	0	0	0
5	8	0	0	2	4	0	0	0	0	0	0	0	1
5	15	2	0	2	6	0	0	0	0	0	0	0	1
5	46	1	16	2	6	0	0	0	0	0	0	0	1
5	47	1	0	2	6	0	0	0	0	0	0	0	1
5	10	0	0	2	4	0	0	0	0	0	0	0	1
5	26	1	9	2	6	0	0	0	0	0	0	0	1
5	3	0	0	1	1	0	0	0	0	0	0	0	1
5	16	2	0	3	6	1	0	0	0	0	0	1	0
5	46	13	5	3	6	1	0	0	0	0	0	0	0
5	10	0	0	2	6	0	0	0	0	0	0	0	1
5	15	0	0	2	6	0	0	0	0	0	0	0	1
5	14	0	0	2	4	0	0	0	0	0	0	0	1
5	13	0	0	2	4	0	0	0	0	0	0	0	1
5	37	1	0	1	6	0	0	0	0	0	1	0	0
5	8	1	0	2	4	0	0	0	0	0	0	0	1
5	24	0	1	2	3	0	0	0	0	0	0	0	1
5	51	21	0	2	6	0	0	0	0	0	0	0	1
5	12	0	1	2	6	0	0	0	0	0	0	0	1
5	5	1	0	2	7	0	0	0	0	0	0	0	1
5	42	0	1	2	4	0	0	0	0	0	0	0	1
5	8	1	0	2	4	0	0	0	0	0	0	0	1
5	8	0	0	3	6	1	0	0	0	0	0	0	0
5	3	0	0	5	6	0	0	0	0	0	0	0	1
5	11	0	1	2	4	0	0	0	0	0	0	0	1
5	76	1	0	1	1	1	0	0	1	0	0	0	0
5	11	0	2	2	4	0	0	0	0	0	0	0	1
[truncated: 3,357 more rows]

## Sheet: Variable & value labels
Variable name	Label	Values
Page	Host page	Withheld for privacy reasons
Likes	Number of likes
Shares	Number of shares
Comments	Number of comments
post_type	Type of post	1 Photos/images 2 Links 3 Videos 4 Text only 5 Other
SM_tech	Social marketing technique	1 Call to action 2 Fear appeal 3 Humour 4 Informative 5 Instructive 6 Positive emotional appeal 7 Testimonial
Branding_elements	Branding elements	0 No 1 Yes
Celeb_sport	Celebrities/sportspeople	0 No 1 Yes
Mascots	Characters or mascots	0 No 1 Yes
Comps_prizes	Competitions, prizes, or giveaways	0 No 1 Yes
Vouchers	Vouchers, offers, rebates	0 No 1 Yes
Sponsorships	Sponsorships or partnerships	0 No 1 Yes
Authority	Person of authority	0 No 1 Yes
No_marketing	No marketing elements used	0 No 1 Yes
